# Supplementary material for: Family Level Phylogenies Reveal Relationships of Plant Viruses within the Order Bunyavirales
Source: Viruses. 2020 Sep 10;12(9):1010. doi: 10.3390/v12091010 (PMC7551631; doi:10.3390/v12091010)
Supplement: Supplementary file 1 [file viruses-12-01010-s001.zip]

Archive with 4 entries (4 files):
- Supplementary Fig. S1 Chilibrae.tif
- Supplementary Fig. S2 GP with NSm.eps
- Supplementary Fig. S3  MP Domain.tif
- Supplementary Tables (2).xlsx
