# Supplementary material for: Family Level Phylogenies Reveal Relationships of Plant Viruses within the Order Bunyavirales
Source: Viruses. 2020 Sep 10;12(9):1010. doi: 10.3390/v12091010 (PMC7551631; doi:10.3390/v12091010)
Supplement: Supplementary file 1 [file viruses-12-01010-s001.zip › Supplementary Tables (2).xlsx]

## Sheet: Suppl. Table S1
				Segments (Nucleotide Accessions)*				Protein Accessions*
Family	Genus	Species	No. Segments	L (RNA1)	M (RNA2)	S (RNA3)	RNA4	RdRp	GP	NC	MP
Arenaviridae	Antennavirus	Hairy antennavirus**	3 (L, S, M)	NC_040465.1	NC_040466.1	NC_040464.1		YP_009551605.1	YP_009551607.1	YP_009551604.1
		Striated antennavirus		NC_040428.1	NC_040427.1	NC_040426.1		YP_009551555.1	YP_009551553.1	YP_009551554.1
	Hartmanivirus	Haartman hartmanivirus**	2 (L, S)	NC_043443.1	KR870017.2	NC_043444.1		YP_009666122.1	YP_009666123.1	YP_009666124.1
	Mammarenavirus	Lymphocytic choriomeningitis mammarenavirus**		NC_004291.1	NC_004294.1	NC_004294.1		NP_694845.1	NP_694851.1	NP_694852.1
		Allpahuayo mammarenavirus		NC_010249.1		NC_010253.1		YP_001649212.1	YP_001649221.1	YP_001649220.1
		Argentinian mammarenavirus		NC_005080.1		NC_005081.1		NP_899217.1	NP_899218.1	NP_899219.1
		Bear Canyon mammarenavirus		NC_010255.1		NC_010256.1		YP_001649225.1	YP_001649226.1	YP_001649227.1
		Brazilian mammarenavirus		NC_006313.1		NC_006317.1		YP_089660.1	YP_089665.1	YP_089666.1
		Cali mammarenavirus		NC_006439.1		NC_006447.1		YP_138534.1	YP_138543.1	YP_138544.1
		Chapare mammarenavirus		NC_010563.1		NC_010562.1		YP_001816785.1	YP_001816782.1	YP_001816783.1
		Cupixi mammarenavirus		NC_010252.1		NC_010254.1		YP_001649218.1	YP_001649222.1	YP_001649223.1
		Flexal mammarenavirus		NC_010759.1		NC_010757.1		YP_001936024.1	YP_001936019.1	YP_001936020.1
		Gairo mammarenavirus		NC_026247.1		NC_026246.1		YP_009116793.1	YP_009116790.1	YP_009116791.1
		Guanarito mammarenavirus		NC_005082.1		NC_005077.1		NP_899221.1	NP_899210.1	NP_899211.1
		Ippy mammarenavirus		NC_007906.1		NC_007905.1		YP_516233.1	YP_516230.1	YP_516231.1
		Lassa mammarenavirus		NC_004297.1		NC_004296.1		NP_694872.1	NP_694870.1	NP_694869.1
		Latino mammarenavirus		NC_010760.1		NC_010758.1		YP_001936026.1	YP_001936021.1	YP_001936022.1
		Loei River mammarenavirus		NC_038365.1		NC_038364.1		YP_009505806.1	YP_009505803.1	YP_009505804.1
		Lujo mammarenavirus		NC_012777.1		NC_012776.1		YP_002929493.1	YP_002929490.1	YP_002929491.1
		Luna mammarenavirus		NC_016153.1		NC_016152.1		YP_004933733.1	YP_004933730.1	YP_004933731.1
		Lunk mammarenavirus		NC_018711.1		NC_018710.1		YP_006858709.1	YP_006858706.1	YP_006858707.1
		Machupo mammarenavirus		NC_005079.1		NC_005078.1		NP_899215.1	NP_899212.1	NP_899213.1
		Mariental mammarenavirus		NC_027136.1		NC_027134.1		YP_009141008.1	YP_009141003.1	YP_009141004.1
		Merino Walk mammarenavirus		NC_023763.1		NC_023764.1		YP_009019199.1	YP_009019200.1	YP_009019201.1
		Mobala mammarenavirus		NC_007904.1		NC_007903.1		YP_516229.1	YP_516226.1	YP_516227.1
		Mopeia mammarenavirus		NC_006574.1		NC_006575.1		YP_170708.1	YP_170709.1	YP_170710.1
		Okahandja mammarenavirus		NC_027137.1		NC_027135.1		YP_009141010.1	YP_009141005.1	YP_009141006.1
		Oliveros mammarenavirus		NC_010250.1		NC_010248.1		YP_001649214.1	YP_001649210.1	YP_001649211.1
		Paraguayan mammarenavirus		NC_010761.1		NC_010756.1		YP_001936028.1	YP_001936017.1	YP_001936018.1
		Pirital mammarenavirus		NC_005897.1		NC_005894.1		YP_025093.1	YP_025080.1	YP_025081.1
		Ryukyu mammarenavirus		NC_039010.1		NC_039009.1		YP_009508474.1	YP_009508471.1	YP_009508472.1
		Serra do Navio mammarenavirus		NC_010251.1		NC_010247.1		YP_001649216.1	YP_001649208.1	YP_001649209.1
		Solwezi mammarenavirus				NC_038367.1			YP_009505808.1
		Souris mammarenavirus		NC_039011.1		NC_039012.1		YP_009508476.1	YP_009508478.1	YP_009508477.1
		Tacaribe mammarenavirus		NC_004292.1		NC_004293.1		NP_694848.1	NP_694849.1	NP_694850.1
		Tamiami mammarenavirus		NC_010702.1		NC_010701.1		YP_001911118.1	YP_001911115.1	YP_001911116.1
		Wenzhou mammarenavirus		NC_026019.1		NC_026018.1		YP_009113209.1	YP_009113206.1	YP_009113207.1
		Whitewater Arroyo mammarenavirus		NC_010703.1		NC_010700.1		YP_001911120.1	YP_001911113.1	YP_001911114.1
	Reptarenavirus	Golden reptarenavirus**		NC_018482.1		NC_018483.1		YP_006590089.1	YP_006590090.1	YP_006590091.1
		California reptarenavirus		NC_018484.1		NC_018481.1		YP_006590093.1	YP_006590086.1	YP_006590087.1
		Giessen reptarenavirus		NC_039006.1		NC_039005.1		YP_009508466.1	YP_009508463.1	YP_009508464.1
		Ordinary reptarenavirus		NC_039008.1		NC_039007.1		YP_009508470.1	YP_009508467.1	YP_009508468.1
		Rotterdam reptarenavirus		NC_023762.1		NC_023761.1		YP_009019197.1	YP_009019194.1	YP_009019195.1
Cruliviridae	Lincruvirus	Crustacean lincruvirus**	3 (L, S, M)	NC_032143.1	NC_032144.1	NC_032145.1		YP_009329879.1	YP_009329880.1	YP_009329881.1
Fimoviridae	Emaravirus	Actinidia chlorotic ringspot-associated emaravirus	5	NC_038769.1	NC_038770.1	NC_038772.1	NC_038771.1	YP_009507925.1	YP_009507925.1	YP_009507928.1	YP_009507927.1
		European mountain ash ringspot-associated emaravirus**	4	NC_013105.1	NC_013106.1	NC_013108.1	NC_013107.1	YP_003104764.1	YP_003104765.1	YP_003104767.1	VFU05382.1
		Fig mosaic emaravirus	6	NC_029562.1	NC_029565.1	NC_029563.1	NC_029564.1	YP_009237269.1	YP_009237272.1	YP_009237270.1	YP_009237271.1
		High Plains wheat mosaic emaravirus	8	NC_029570.1	NC_029549.1	NC_029550.1	NC_029551.1	YP_009237277.1	YP_009237256.1	YP_009237257.1	YP_009237258.1
		Pigeonpea sterility mosaic emaravirus 1	5	NC_029575.1	NC_029556.1	NC_029574.1	NC_029557.1	YP_009237282.1	YP_009237263.1	YP_009237281.1	YP_009237264.1
		Pigeonpea sterility mosaic emaravirus 2	6	NC_030660.1	NC_030662.1	NC_030661.1	NC_030663.1	YP_009268863.1	YP_009268865.1	YP_009268864.1	YP_009268866.1
		Raspberry leaf blotch emaravirus	8	NC_029567.1	NC_029558.1	NC_029559.1	NC_029560.1	YP_009237274.1	YP_009237265.1	YP_009237266.1	YP_009237267.1
		Redbud yellow ringspot-associated emaravirus	5	NC_038852.1	NC_038856.1	NC_038854.1	NC_038853.1	YP_009508083.1	YP_009508087.1	YP_009508085.1	YP_009508084.1
		Rose rosette emaravirus	7	NC_015298.1	NC_015299.1	NC_015300.1	NC_015301.1	YP_004327589.1	YP_004327590.1	YP_004327591.1	YP_004327592.1
		Pistacia emaravirus	7	MH727572.1	MH727573.1	MH727574.1	MH727575.1	QAR18002.1	QAR18003.1	QAR18004.1	QAR18005.1
		Palo verde broom virus	4	MF766024.1	MF766029.1	MF766034.1	MF766039.1	AWH90163.1	AWH90168.1	AWH90174.1	AWH90178.1
		Jujube yellow mottle-associated virus	6	MK305894.1	MK305895.1	MK305896.1	MK305897.1	QDM38999.1	QDM39000.1	QDM39001.1	QDM39002.1
		Ti ringspot-associated emaravirus	5	MH223635.1	MH223636.1	MH223637.1	MH223638.1	QAB47307.1	QAB47308.1	QAB47309.1	QAB47310.1
		Camellia japonica associated emaravirus 1	9	MN385573.1	MN385574.1	MN385575.1	MN385576.1	QGX73503.1	QGX73504.1	QGX73505.1	QGX73506.1
		Camellia japonica associated emaravirus 2	4	MN385577.1	MN385578.1	MN385579.1	MN385580.1	QGX73507.1	QGX73508.1	QGX73509.1	QGX73510.1
		Aspen mosaic associated virus	5	LR742461.1	LR742462.1	LR742463.1	LR742464.1	CAA0079389.1	CAA0079597.1	CAA0079646.1	CAA0079685.1
		Actinidia emaravirus 2	6	MK602171.1	MK602172.1	MK602173.1	MK602174.1	QEE82886.1	QEE82887.1	QEE82888.1	QEE82889.1
		Blackberry_leaf_mottle_associated_virus	5	KY056657.1	KY056658.1	KY056659.1	KY056660.1	AQX45473.1	AQX45474.1	AQX45475.1	AQX45476.1
		Goosefish actinovirus		MG599946.1				AVM87659.1
		Spikefish actinovirus		MG599949.1				AVM87662.1
	Agnathovirus	Hagfish agnathovirus**		MG599952.1				AVM87665.1
	Loanvirus	Longquan loanvirus**	3 (L, S, M)		NC_043127.1	NC_043126.1			YP_009664870.1	YP_009664869.1
	Mobatvirus	Nova mobatvirus**		NC_034465.1	NC_034470.1	NC_034464.1		YP_009362032.1	YP_009362037.1	YP_009362031.1
		Laibin mobatvirus		NC_038515.1	NC_038513.1	NC_038514.1		YP_009507252.1	YP_009507250.1	YP_009507251.1
		Quezon mobatvirus		NC_034401.1	NC_034393.1	NC_034400.1		YP_009361847.1	YP_009361839.1	YP_009361846.1
	Orthohantavirus	Hantaan orthohantavirus**		NC_005222.1	NC_005219.1	NC_005218.1		NP_941978.1	NP_941978.1	NP_941977.1
		Andes orthohantavirus		NC_003468.2	NC_003467.2	NC_003466.1		NP_604473.1	NP_604472.1	NP_604471.1
		Asama orthohantavirus			NC_038274.1	NC_038273.1			YP_009505460.1	YP_009505459.1
		Asikkala orthohantavirus		NC_043068.1	NC_043069.1	NC_043070.1		YP_009664720.1	YP_009664721.1	YP_009664722.1
		Bayou orthohantavirus		NC_038299.1	NC_038300.1	NC_038298.1		YP_009505596.1	YP_009505597.1	YP_009505595.1
		Bowe orthohantavirus		NC_034407.1	NC_034406.1	NC_034405.1		YP_009361852.1	YP_009361852.1	YP_009361851.1
		Bruges orthohantavirus		NC_034402.1	NC_034395.1	NC_034394.1		YP_009361848.1	YP_009361841.1	YP_009361840.1
		Cano Delgadito orthohantavirus		NC_034515.1	NC_034525.1	NC_034528.1		YP_009362093.1	YP_009362100.1	YP_009362103.1
		Cao Bang orthohantavirus		NC_034485.1	NC_034474.1	NC_034484.1		YP_009362057.1	YP_009362042.1	YP_009362056.1
		Choclo orthohantavirus			NC_038374.1	NC_038373.1			YP_009506070.1	YP_009506069.1
		Dabieshan orthohantavirus			NC_038383.1	NC_038384.1			YP_009506271.1	YP_009506272.1
		Dobrava-Belgrade orthohantavirus		NC_005235.1	NC_005234.1	NC_005233.1		NP_942555.1	NP_942554.1	NP_942553.1
		El Moro Canyon orthohantavirus			NC_038424.1	NC_038423.1			YP_009506355.1	YP_009506354.1
		Fugong orthohantavirus		NC_034467.1	NC_034466.1	NC_034473.1		YP_009362034.1	YP_009362033.1	YP_009362041.1
		Fusong orthohantavirus			NC_038447.1	NC_038446.1			YP_009506412.1	YP_009506411.1
		Jeju orthohantavirus		NC_034399.1	NC_034404.1	NC_034398.1		YP_009361845.1	YP_009361850.1	YP_009361844.1
		Kenkeme orthohantavirus		NC_034560.1	NC_034565.1	NC_034559.1		YP_009362288.1	YP_009362291.1	YP_009362287.1
		Khabarovsk orthohantavirus		NC_034519.1	NC_034518.1	NC_034527.1		YP_009362097.1	YP_009362096.1	YP_009362102.1
		Laguna Negra orthohantavirus			NC_038506.1	NC_038505.1			YP_009506656.1	YP_009506656.1
		Luxi orthohantavirus		NC_038529.1	NC_038528.1	NC_038530.1		YP_009507331.1	YP_009507330.1	YP_009507332.1
		Maporal orthohantavirus		NC_034553.1	NC_034552.1	NC_034566.1		YP_009362282.1	YP_009362281.1	YP_009362292.1
		Montano orthohantavirus		NC_034403.1	NC_034397.1	NC_034396.1		YP_009361849.1	YP_009361843.1	YP_009361842.1
		Necocli orthohantavirus		NC_043407.1	NC_043408.1	NC_043409.1			YP_009666010.1	YP_009666011.1
		Oxbow orthohantavirus		NC_043175.1	NC_043176.1	NC_043174.1		YP_009665160.1	YP_009665161.1	YP_009665159.1
		Prospect Hill orthohantavirus		NC_038939.1	NC_038940.1	NC_038938.1		YP_009508266.1	YP_009508267.1
		Puumala orthohantavirus		NC_005225.1	NC_005223.1	NC_005224.1			NP_941983.1	NP_941984.1
		Rockport orthohantavirus		NC_038695.1	NC_038694.1	NC_038696.1		YP_009507827.1	YP_009507826.1	YP_009507828.1
		Sangassou orthohantavirus		NC_034517.1	NC_034516.1	NC_034526.1		YP_009362095.1	YP_009362094.1	YP_009362101.1
		Seewis orthohantavirus				NC_043527.1				ATX68042.1
		Seoul orthohantavirus		NC_005238.1	NC_005237.1	NC_005236.1		NP_942558.1	NP_942557.1	NP_942556.1
		Sin Nombre orthohantavirus		NC_005217.1	NC_005215.1	NC_005216.1		NP_941976.1	NP_941974.1	NP_941975.1
		Thailand orthohantavirus		NC_034556.1	NC_034563.1	NC_034555.1		YP_009362284.1	YP_009362289.1	YP_009362283.1
		Tigray orthohantavirus		KU934008.1				AOR07000.1
		Tula orthohantavirus		NC_005226.1	NC_005228.1	NC_005227.2		NP_942124.1	NP_942586.1	YP_004928153.1
		Yakeshi orthohantavirus			NC_038705.1	NC_038704.1			YP_009507845.1	YP_009507844.1
	Thottimvirus	Thottapalayam thottimvirus**		NC_010707.1	NC_010708.1	NC_010704.1		YP_001911124.1	YP_001911125.1	YP_001911121.1
		Imjin thottimvirus		NC_034564.1	NC_034557.1	NC_034558.1		YP_009362290.1	YP_009362285.1	YP_009362286.1
	Reptillovirus	Gecko reptillovirus**	1 (L)	MG599940.1				AVM87653.1
Leishbuviridae	Shilevirus	Leptomonas shilevirus**	3 (L, S, M)	KX280012.1	KX280013.1	KX280014.1		ANJ59510.1		ANJ59512.1
Mypoviridae	Hubavirus	Myriapod hubavirus**		NC_033761.1	NC_033759.1	NC_033760.1		YP_009345128.1	YP_009345126.1	YP_009345127.1
Nairoviridae	Orthonairovirus	Dugbe orthonairovirus**		NC_004159.1	NC_004158.1	NC_004157.1		NP_690576.1	NP_690575.1	NP_690574.1
		Crimean-Congo hemorrhagic fever orthonairovirus		NC_005301.3	NC_005300.2	NC_005302.1		YP_325663.1	NP_950235.1	NP_950237.1
		Estero Real orthonairovirus		MH017280.1	MH017286.1	MH017274.1		AXP33563.1	AXP33569.1	AXP33557.1
		Hazara orthonairovirus		NC_038709.1	NC_038710.1	NC_038711.1		YP_009507850.1	YP_009507851.1	YP_009507852.1
		Kasokero orthonairovirus		NC_036636.1	NC_029933.1	NC_029932.1		YP_009449567.1	YP_009246488.1	YP_009246487.1
		Keterah orthonairovirus		NC_034392.1	NC_034388.1	NC_034389.1		YP_009361838.1	YP_009361833.1	YP_009361834.1
		Nairobi sheep disease orthonairovirus		NC_034387.1	NC_034391.1	NC_034386.1		YP_009361832.1	YP_009361837.1	YP_009361831.1
		Thiafora orthonairovirus		NC_039220.1	NC_039221.1	NC_039222.1		YP_009513191.1	YP_009513192.1	YP_009513193.1
	Shaspivirus	Spider shaspivirus**		NC_031220.1	NC_031218.1	NC_031219.1		YP_009300680.1	YP_009300678.1	YP_009300679.1
	Striwavirus	Strider striwavirus**		NC_031141.1	NC_031142.1	NC_031143.1		YP_009293594.1	YP_009293595.1	YP_009293596.1
Peribunyaviridae	Herbevirus	Herbert herbevirus**		NC_038714.1	NC_038713.1	NC_038712.1		YP_009507855.1	YP_009507854.1	YP_009507853.1
		Kibale herbevirus		NC_034460.1	NC_034468.1	NC_034458.1		YP_009362027.1	YP_009362035.1	YP_009362025.1
		Tai herbevirus		NC_034459.1	NC_034461.1	NC_034457.1		YP_009362026.1	YP_009362028.1	YP_009362024.1
	Orthobunyavirus	Bunyamwera orthobunyavirus**		NC_001925.1	NC_001926.1	NC_001927.1		NP_047211.1	NP_047212.1	NP_047213.1
		La Crosse orthobunyavirus		AF528165.1	AF528166.1	AF528167.1		AAM94387.1	NP_671969.1	AAM94389.1
		Aino orthobunyavirus		NC_018465.1	NC_018459.1	NC_018460.1		YP_006590079.1	YP_006590070.1	YP_006590071.1
		Akabane orthobunyavirus		MH484348.1	MH484349.1	MH484350.1		AXP32085.1	AXP32086.1	AXP32088.1
		Alajuela orthobunyavirus		NC_038717.1	NC_038715.1	NC_038716.1		YP_009507859.1	YP_009507856.1	YP_009507857.1
		Anadyr orthobunyavirus		KU159766.1	KU159765.1	KU159764.1		ANB45710.1	ANB45709.1	ANB45707.1
		Anhembi orthobunyavirus		NC_043564.1	NC_043565.1	NC_043566.1		YP_009666889.1	YP_009666890.1	YP_009666891.1
		Anopheles A orthobunyavirus		KY793537.1	KY793538.1	KY793539.1		ATJ04174.1	ATJ04175.1	ATJ04176.1
		Anopheles B orthobunyavirus				NC_038721.1				YP_009507863.1
		Bakau orthobunyavirus				AM711134.1				CAM97979.1
		Batai orthobunyavirus		NC_043580.1	NC_043579.1	NC_043581.1		YP_009666906.1	YP_009666905.1	YP_009666907.1
		Batama orthobunyavirus				NC_038722.1				YP_009507864.1
		Bellavista orthobunyavirus		NC_043621.1	NC_043623.1	NC_043622.1		YP_009666954.1	YP_009666957.1	YP_009666955.1
		Bertioga orthobunyavirus		KY013487.1	KY013488.1	KY013489.1		APM83098.1	APM83099.1	APM83100.1
		Bimiti orthobunyavirus		NC_038724.1	NC_038723.1	NC_038725.1		YP_009507866.1	YP_009507865.1	YP_009507867.1
		Birao orthobunyavirus		NC_043651.1	NC_043652.1	NC_043650.1		YP_009666996.1	YP_009666997.1	YP_009666994.1
		Bozo orthobunyavirus		NC_043655.1	NC_043653.1	NC_043654.1		YP_009667001.1	YP_009666998.1	YP_009666999.1
		Buttonwillow orthobunyavirus		NC_043597.1	NC_043599.1	NC_043598.1		YP_009666926.1	YP_009666928.1	YP_009666927.1
		Bwamba orthobunyavirus		NC_034479.1	NC_034490.1	NC_034480.1		YP_009362049.1	YP_009362064.1	YP_009362050.1
		Cache Valley orthobunyavirus		NC_043618.1	NC_043619.1	NC_043620.1		YP_009666950.1	YP_009666951.1	YP_009666952.1
		Cachoeira Porteira orthobunyavirus		NC_043575.1	NC_043573.1	NC_043574.1		YP_009666900.1	YP_009666898.1	YP_009666899.1
		California encephalitis orthobunyavirus		KX817312.1	KX817313.1	KX817314.1		APA29013.1	APA29014.1	APA29015.1
		Capim orthobunyavirus		NC_034482.1	NC_034493.1	NC_034483.1		YP_009362054.1	YP_009362067.1	YP_009362055.1
		Caraparu orthobunyavirus		NC_034489.1	NC_034477.1	NC_034478.1		YP_009362063.1	YP_009362046.1	YP_009362047.1
		Cat Que orthobunyavirus		NC_024076.1	NC_024074.1	NC_024075.1		AFI24663.1	AFI24664.1	AFI24665.1
		Catu orthobunyavirus		NC_038728.1	NC_038727.1	NC_038726.1		YP_009507870.1	YP_009507869.1	YP_009507868.1
		Enseada orthobunyavirus		NC_043614.1	NC_043612.1	NC_043613.1		YP_009666945.1	YP_009666942.1	YP_009666944.1
		Faceys paddock orthobunyavirus		KF697138.1	KF697137.1	KF697136.1		AHY22330.1	AHY22339.1	AHY22348.1
		Fort Sherman orthobunyavirus		NC_043617.1	NC_043615.1	NC_043616.1		YP_009666949.1	YP_009666946.1	YP_009666947.1
		Gamboa orthobunyavirus		NC_038729.1	NC_038730.1	NC_038731.1		YP_009507871.1	YP_009507872.1	YP_009507873.1
		Guajara orthobunyavirus		NC_038734.1	NC_038733.1	NC_038732.1		YP_009507877.1	YP_009507876.1	YP_009507875.1
		Guama orthobunyavirus		NC_038736.1	NC_038735.1	NC_038737.1		YP_009507879.1	YP_009507878.1	YP_009507880.1
		Guaroa orthobunyavirus		NC_034487.1	NC_034506.1	NC_034486.1		YP_009362061.1	YP_009362080.1	YP_009362058.1
		Iaco orthobunyavirus		NC_043568.1	NC_043567.1	NC_043569.1		YP_009666893.1	YP_009666892.1	YP_009666894.1
		Ilesha orthobunyavirus		NC_043587.1	NC_043586.1	NC_043585.1		YP_009666916.1	YP_009666915.1	YP_009666913.1
		Ingwavuma orthobunyavirus		NC_043588.1	NC_043589.1	NC_043590.1		YP_009666917.1	YP_009666918.1	YP_009666919.1
		Jamestown Canyon orthobunyavirus		NC_043559.1	NC_043560.1	NC_043558.1		YP_009666884.1	YP_009666885.1	YP_009666882.1
		Jatobal orthobunyavirus		NC_043578.1	NC_043577.1	NC_043576.1		YP_009666904.1	YP_009666903.1	YP_009666901.1
		Kaeng Khoi orthobunyavirus		NC_034499.1	NC_034500.1	NC_034501.1		YP_009362074.1	YP_009362075.1	YP_009362076.1
		Kairi orthobunyavirus		NC_038738.1	NC_038739.1	NC_038740.1		YP_009507881.1	YP_009507882.1	YP_009507883.1
		Keystone orthobunyavirus		NC_043629.1	NC_043627.1	NC_043628.1		YP_009666964.1	YP_009666961.1	YP_009666962
		Koongol orthobunyavirus		NC_038741.1	NC_038742.1	NC_038743.1		YP_009507885.1	YP_009507886.1	YP_009507887.1
		Leanyer orthobunyavirus		NC_043563.1	NC_043561.1	NC_043562.1		YP_009666888.1	YP_009666886.1	YP_009666887.1
		Lumbo orthbunyavirus		NC_043632.1	NC_043630.1	NC_043631.1		YP_009666968.1	YP_009666965.1	YP_009666966.1
		Macaua orthobunyavirus		JN572068.1	JN572069.1	JN572070.1		AEZ35261.1	AEZ35262.1	AEZ35263.1
		Madrid orthobunyavirus		NC_034497.1	NC_034505.1	NC_034498.1		YP_009362071.1	YP_009362079.1	YP_009362072.1
		Maguari orthobunyavirus		KY910429.1	KY910430.1	KY910431.1		ATJ04177.1	ATJ04178.1	ATJ04179.1
		Main Drain orthobunyavirus		MH484306.1	MH484307.1	MH484308.1		AXP32030.1	AXP32031.1	AXP32032.1
		Marituba orthobunyavirus		NC_034495.1	NC_034504.1	NC_034496.1		YP_009362068.1	YP_009362078.1	YP_009362069.1
		Melao orthobunyavirus		NC_043634.1	NC_043633.1	NC_043635.1		YP_009666970.1	YP_009666969.1	YP_009666971.1
		Mermet orthobunyavirus		NC_043591.1	NC_043592.1	NC_043593.1		YP_009666920.1	YP_009666921.1	YP_009666922.1
		MPoko orthobunyavirus				NC_043431.1				YP_009666106.1
		Nyando orthobunyavirus		NC_034492.1	NC_034491.1	NC_034481.1		YP_009362066.1	YP_009362065.1	YP_009362052.1
		Oriboca orthobunyavirus		NC_034475.1	NC_034488.1	NC_034476.1		YP_009362043.1	YP_009362062.1	YP_009362044.1
		Oropouche orthobunyavirus		NC_005776.1	NC_005775.1	NC_005777.1		AAO11841.1	AAQ04607.1	AAP69950.1
		Patois orthobunyavirus		NC_043690.1	NC_043691.1	NC_043689.1		YP_009667042.1	YP_009667043.1	YP_009667041.1
		Peaton orthobunyavirus		NC_043550.1	NC_043551.1	NC_043549.1		YP_009666872.1	YP_009666873.1	YP_009666870.1
		Potosi orthobunyavirus		NC_043646.1	NC_043645.1	NC_043647.1		YP_009666985.1	YP_009666984.1	YP_009666986.1
		Sabo orthobunyavirus		NC_043553.1	NC_043552.1	NC_043554.1		YP_009666875.1	YP_009666874.1	YP_009666876.1
		San Angelo orthobunyavirus		NC_043637.1	NC_043638.1	NC_043636.1		YP_009666975.1	YP_009666976.1	YP_009666973.1
		Sango orthobunyavirus		NC_043556.1	NC_043555.1	NC_043557.1		YP_009666879.1	YP_009666878.1	YP_009666880.1
		Schmallenberg orthobunyavirus		NC_043583.1	NC_043584.1	NC_043582.1		YP_009666911.1	YP_009666912.1	YP_009666909.1
		Serra do Navio orthobunyavirus		NC_043641.1	NC_043639.1	NC_043640.1		YP_009666980.1	YP_009666977.1	YP_009666978.1
		Shuni orthobunyavirus		NC_043699.1	NC_043697.1	NC_043698.1		YP_009667053.1	YP_009667050.1	YP_009667051.1
		Simbu orthobunyavirus		NC_018476.1	NC_018478.1	NC_018477.1		YP_006590082.1	YP_006590085.1	YP_006590083.1
		Snowshoe hare orthobunyavirus		EU203678.2	EU262553.1	EU294510.1		ABW87611.2	ABX47014.1	ABX89407.1
		Sororoca orthobunyavirus		NC_043570.1	NC_043571.1	NC_043572.1		YP_009666895.1	YP_009666896.1	YP_009666897.1
		Tacaiuma orthobunyavirus		NC_043692.1	NC_043694.1	NC_043693.1		YP_009667044.1	YP_009667046.1	YP_009667045.1
		Tahyna orthobunyavirus		EU665255.1	EU622819.2	EU622820.2		ACF72885.1	ACF32415.1	ACF32417.1
		Tataguine orthobunyavirus		NC_043607.1	NC_043608.1	NC_043606.1		YP_009666936.1	YP_009666937.1	YP_009666935.1
		Tensaw orthobunyavirus		NC_043546.1	NC_043548.1	NC_043547.1		YP_009666865.1	YP_009666869.1	YP_009666866.1
		Tete orthobunyavirus		NC_039184.1	NC_039183.1	NC_039185.1		YP_009512923.1		YP_009512924.1
		Thimiri orthobunyavirus		MH484336.1	MH484337.1	MH484338.1		AXP32070.1	AXP32071.1	AXP32072.1
		Trivittatus orthobunyavirus		KR149249.1	KR149248.1	KR149247.1		ALI93835.1	ALI93834.1	ALI93832.1
		Turlock orthobunyavirus		NC_043037.1	NC_043036.1	NC_043035.1		YP_009664559.1	YP_009664558.1	YP_009664556.1
		Utinga orthobunyavirus		NC_043594.1	NC_043595.1	NC_043596.1		YP_009666923.1	YP_009666924.1	YP_009666925.1
		Witwatersrand orthobunyavirus		NC_043674.1	NC_043675.1	NC_043673.1		YP_009667021.1	YP_009667022.1	YP_009667019.1
		Wolkberg orthobunyavirus		NC_034633.1	NC_034631.1	NC_034632.1		YP_009362987.1	YP_009362985.1	YP_009362986.1
		Wyeomyia orthobunyavirus		NC_039186.1	NC_039187.1	NC_039188.1		YP_009512925.1	YP_009512926.1	YP_009512927.1
		Zegla orthobunyavirus		NC_043687.1	NC_043688.1	NC_043686.1		YP_009667038.1	YP_009667039.1	YP_009667037.1
	Pacuvirus	Pacui pacuvirus*		NC_043600.1	NC_043602.1	NC_043601.1		YP_009666929.1	YP_009666931.1	YP_009666930.1
		Rio Preto da Eva pacuvirus		NC_043605.1	NC_043603.1	NC_043604.1		YP_009666934.1	YP_009666932.1	YP_009666933.1
		Tapirape pacuvirus		KM225260.1	KM225261.1	KM225262.1		AIN55747.1	AIN55748.1	AIN55749.1
	Shangavirus	Insect shangavirus**		NC_031221.1	NC_031222.1	NC_031223.1		YP_009300681.1	YP_009300682.1	YP_009300683.1
Phasmaviridae	Feravirus	Ferak feravirus**		NC_043031.1	NC_043033.1	NC_043032.1		YP_009664550.1	YP_009664554.1	YP_009664552.1
	Inshuvirus	Insect inshuvirus**		NC_043039.1	NC_043040.1	NC_043038.1			YP_009664562.1	YP_009664560.1
	Jonvirus	Jonchet jonvirus**		NC_038706.1	NC_038708.1	NC_038707.1		YP_009507846.1	YP_009507849.1	YP_009507848.1
	Orthophasmavirus	Kigluaik phantom orthophasmavirus**		NC_034462.1	NC_034469.1	NC_034463.1		YP_009362029.1	YP_009362036.1	YP_009362030.1
		Culex orthophasmavirus		MF176242.1	MF176243.1	MF176244.1		ASA47278.1	ASA47279.1	ASA47280.1
		Ganda orthophasmavirus		NC_043642.1	NC_043643.1	NC_043644.1		YP_009666981.1	YP_009666983.1	YP_009666982.1
		Nome phantom orthophasmavirus			NC_038747.1	NC_038746.1		YP_009507889.1	YP_009507890.1	YP_009507891.1
		Odonate orthophasmavirus		NC_032151.1	NC_032153.1	NC_032152.1		YP_009329887.1	YP_009329889.1	YP_009329888.1
		Qingling orthophasmavirus		NC_032135.1	NC_032136.1	NC_032137.1		YP_009329871.1	YP_009329872.1	YP_009329873.1
		Seattle orthophasmavirus		NC_043625.1	NC_043624.1	NC_043626.1		YP_009666959.1	YP_009666958.1	YP_009666960.1
		Wuchang cockroach orthophasmavirus 1		NC_031293.1	NC_031294.1	NC_031296.1		YP_009304995.1	YP_009304996.1	YP_009304998.1
		Wuhan mosquito orthophasmavirus 1		NC_031307.1	NC_031308.1	NC_031310.1		YP_009305130.1	YP_009305131.1	YP_009305133.1
		Wuhan mosquito orthophasmavirus 2		NC_031312.1	NC_031309.1	NC_031311.1		YP_009305135.1	YP_009305132.1	YP_009305134.1
	Sawastrivirus	Sanxia sawastrivirus**		KM817675.1	KX650646.1	KX650647.1		AJG39245.1	API65464.1	API65465.1
	Wuhivirus	Insect wuhivirus**		NC_030752.1	NC_030750.1	NC_030751.1		YP_009270651.1	YP_009270649.1	YP_009270650.1
Phenuiviridae	Banyangvirus	Huaiyangshan banyangvirus**		KT254588.1	KT254590.1	KT254589.1		AMT85885.1	YP_009666134.1	AMT85887.1
		Guertu banyangvirus		NC_043611.1	NC_043609.1	NC_043610.1		YP_009666941.1	YP_009666938.1	YP_009666940.1
		Heartland banyangvirus		NC_024495.1	NC_024494.1	NC_024496.1		YP_009047242.1	YP_009047241.1	YP_009047244.1
	Beidivirus	Dipteran beidivirus**		NC_032158.1	NC_032159.1	NC_032160.1		YP_009329894.1	YP_009329895.1	YP_009329896.1
	Goukovirus	Gouleako goukovirus**		NC_043051.1	NC_043049.1	NC_043050.1		YP_009664621.1	YP_009664619.1	YP_009664620.1
		Cumuto goukovirus		NC_043045.1	NC_043046.1	NC_043047.1		YP_009664615.1	YP_009664616.1	YP_009664617.1
		Yichang insect goukovirus		NC_031320.1	NC_031321.1	NC_031322.1		YP_009305143.1	YP_009305144.1	YP_009305145.1
	Horwuvirus	Horsefly horwuvirus**	4 (L, S, M, NSs)	NC_031313.1	NC_031316.1	NC_031315.1		YP_009305136.1	YP_009305139.1	YP_009305138.1
	Hudivirus	Dipteran hudivirus**	3 (L, S, M)	NC_032280.1	NC_032278.1	NC_032279.1		YP_009330281.1	YP_009330279.1	YP_009330280.1
	Hudovirus	Lepidopteran hudovirus**		NC_032282.1	NC_032257.1	NC_032256.1		YP_009330283.1	YP_009330257.1	YP_009330256.1
	Kabutovirus	Huangpi kabutovirus**		NC_031138.1	NC_031139.1	NC_031140.1		YP_009293590.1	YP_009293591.1	YP_009293592.1
		Kabuto mountain kabutovirus		NC_036604.1	NC_036605.1	NC_036606.1		YP_009449450.1	YP_009449451.1	YP_009449452.1
	Laulavirus	Laurel Lake laulavirus**		NC_043679.1		NC_043680.1		YP_009667028.1		YP_009667030.1
	Mobuvirus	Mothra mobuvirus**		NC_043477.1	NC_043479.1	NC_043478.1		YP_009666266.1	YP_009666269.1	YP_009666267.1
	Phasivirus	Badu phasivirus**		NC_038257.1	NC_038258.1	NC_038259.1		YP_009505327.1	YP_009505328.1	YP_009505329.1
		Phasi Charoen-like phasivirus		NC_038262.1	NC_038261.1	NC_038263.1		YP_009505332.1	YP_009505331.1	YP_009505333.1
		Wutai mosquito phasivirus		NC_031317.1	NC_031318.1	NC_031319.1		YP_009305140.1	YP_009305141.1	YP_009305142.1
	Phlebovirus	Rift Valley fever phlebovirus**		NC_014397.1	NC_014396.1	NC_014395.1		YP_003848704.1	YP_003848705.1	YP_003848707.1
		Bujaru phlebovirus		NC_033830.1	NC_033847.1	NC_033831.1		YP_009346010.1	YP_009346034.1	YP_009346011.1
		Candiru phlebovirus		NC_015374.1	NC_015373.1	NC_015375.1		YP_004347993.1	YP_004347992.1	YP_004347994.1
		Chilibre phlebovirus		MK330762.1	MK330763.1	MK330764.1		QCI62738.1	QCI62739.1	QCI62740.1
		Mukawa phlebovirus		NC_043510.1	NC_043509.1	NC_043511.1		YP_009666332.1	YP_009666331.1	YP_009666333.1
		Punta Toro phlebovirus		NC_039192.1	NC_039191.1	NC_039193.1		YP_009512941.1	YP_009512940.1	YP_009512942.1
		Salehabad phlebovirus		NC_029127.1	NC_029128.1	NC_029129.1		YP_009227127.1	YP_009227128.1	YP_009227130.1
		Sandfly fever Naples phlebovirus		NC_006319.1	NC_006320.1	NC_006318.1		YP_089669.1	YP_089671.1	YP_089668.1
		Uukuniemi phlebovirus		NC_005214.1	NC_005220.1	NC_005221.1		NP_941973.1	NP_941979.1	NP_941980.1
	Pidchovirus	Pidgey pidchovirus**		NC_043482.1	NC_043481.1	NC_043480.1		YP_009666272.1	YP_009666271.1	YP_009666270.1
	Tenuivirus	Echinochloa hoja blanca tenuivirus	4-6			NC_038934.1	NC_038935.1			YP_009508261.1	YP_009508260.1
		Iranian wheat stripe tenuivirus			NC_038748.1	NC_038750.1	NC_038749.1		YP_009507893.1	YP_009507897.1	AAP82275.1
		Maize stripe tenuivirus			NC_038751.1	NC_038754.1	NC_038752.1		YP_009507899.1	YP_009507904.1	YP_009507903.1
		Rice grassy stunt tenuivirus		NC_002323.1	NC_002324.1	NC_002325.1	NC_002326.1	NP_058528.1	NP_058530.1	NP_058536.1	NP_058538.1
		Rice hoja blanca tenuivirus		NC_036597.1	NC_036598.1	NC_036602.1	NC_036599.1	YP_009449440.1	YP_009449442.1	YP_009449448.1	YP_009449447.1
		Rice stripe tenuivirus		NC_003755.1	NC_003776.1	NC_003754.1	NC_003753.1	NP_620522.1	NP_620521.1	NP_620548.1	NP_620547.1
		Urochloa hoja blanca tenuivirus				NC_038757.1	NC_038758.1			YP_009507912.1	YP_009507911.1
	Wenrivirus	Shrimp wenrivirus**	3 (L, S, M)	NC_031287.1	NC_031292.1	NC_031290.1		YP_009304989.1	YP_009304994.1	YP_009304992.1
	Wubeivirus	Dipteran wubeivirus**		NC_032276.1	NC_032277.1	NC_032281.1		YP_009330277.1	YP_009330278.1	YP_009330282.1
		Fly wubeivirus		NC_031298.1	NC_031295.1	NC_031297.1		YP_009305000.1	YP_009304997.1	YP_009304999.1
Tospoviridae	Orthotospovirus	Bean necrotic mosaic orthotospovirus		C_018070.1	NC_018072.1	NC_018071.1		YP_006468898.1	YP_006468902.1	YP_006468900.1	YP_006468901.1
		Calla lily chlorotic spot orthotospovirus		FJ822962.1	FJ822961.1	AY867502.1		ACO52399.1	ACO52398.1	AAW58115.1	ACO52397.1
		Capsicum chlorosis orthotospovirus		NC_008302.1	NC_008303.1	NC_008301.1		YP_717924.1	YP_717926.1	YP_717923.1	YP_717925.1
		Chrysanthemum stem necrosis orthotospovirus		NC_027718.1	NC_027720.1	NC_027719.1		YP_009162642.1	YP_009162646.1	YP_009162644.1	YP_009162645.1
		groundnut bud necrosis orthotospovirus		NC_003614.1	NC_003620.1	NC_003619.1		NP_619688.1	NP_619703.1	NP_619701.1	NP_619702.1"
		Groundnut ringspot orthotospovirus		NC_043503.1	NC_043502.1	NC_043504.1		YP_009666322.1	YP_009666321.1	YP_009666323.1	AAM47012.1
		Groundnut yellow spot orthotospovirus				NC_043210.1				YP_009665192.1
		Impatiens necrotic spot orthotospovirus		NC_003625.1	NC_003616.1	NC_003624.1		NP_619710.1	NP_619691.1	NP_619709.1	NP_619690.1
		Iris yellow spot orthotospovirus		NC_029799.1	NC_038232.1	NC_029800.1		YP_009241381.1	YP_009505290.1	YP_009241383.1	YP_009505289.1
		Melon severe mosaic orthotospovirus		NC_033834.1	NC_033833.1	NC_033832.1		YP_009346017.1	YP_009346016.1	YP_009346014.1	YP_009346015.1
		Melon yellow spot orthotospovirus		NC_008306.1	NC_008307.1	NC_008300.1		YP_717933.1	YP_717935.1	YP_717921.1	YP_717934.1
		Polygonum ringspot orthotospovirus		KX468764.1	KX468763.1	KX468762.1		AOO95317.1	AOO95316.1	AOO95314.1	AOO95315.1
		Soybean vein necrosis orthotospovirus		HQ728385.1	HQ728386.1	HQ728387.1		ADX96062.1	ADX96063.1	ADX96066.1	ADX96064.1
		Tomato chlorotic spot orthotospovirus		NC_035483.1	NC_035482.1	NC_035484.1		YP_009408637.1	YP_009408636.1	YP_009408639.1	YP_009408635.1
		Tomato spotted wilt orthotospovirus		NC_002052.1	NC_002050.1	NC_002051.1		NP_049362.1	NP_049359.1	NP_049361.1	YP_009225.1
		Watermelon bud necrosis orthotospovirus		NC_038289.1	NC_038290.1	NC_038288.1		YP_009505544.1	YP_009505546.1	YP_009505543.1	YP_009505545.1
		Watermelon silver mottle orthotospovirus		NC_003832.1	NC_003841.1	NC_003843.1		NP_620752.1	NP_620767.1	NP_620771.1	NP_620766.1
		Zucchini lethal chlorosis orthotospovirus		NC_031762.1	NC_031758.1	NC_031759.1		YP_009316178.1	YP_009315931.1	YP_009315933.1	YP_009315930.1
Wupedeviridae	Wumivirus	Millipede wumivirus		NC_043500.1	NC_043499.1	NC_043501.1		YP_009666319.1	YP_009666318.1	YP_009666320.1
Unassigned	Coguvirus	Citrus coguvirus	2 (RNA1,2)	NC_035759.1		NC_035454.1		YP_009422199.1		YP_009407930.1
* If the data is not available then the cells are empty in the column
** Identifies the type species for the genus

## Sheet: Suppl. Table S2
			L (RNA1)		M (RNA2)		S (RNA3)
Family	Genus	Species	5'	3'	5'	3'	5'	3'
Arenaviridae	Antennavirus	Hairy antennavirus*	CGCACUGUAGGUAACCCCCG	UGGGGGUAAUCCUCCGUGCG	CGCACAGGAGACCACCCCCU	UGGGGGUAACCGUCUGUGCG	CGCACAGGUGAUACCCCCAA	UUGGGGUGAACCUCCGUGCG
		Striated antennavirus	CGCACAGAAGAAUUGCCCAA	UUGGGCAUAUCCUCCGUGCG	CGCACAGAGGAUUUGGGGAA	UUCCCCUUAACCUCUGUGCG	CGCACGGAGGACAGCCCCCU	UUGGGGCAACCUUCUGUGCG
	Mammarenavirus	Lymphocytic choriomeningitis mammarenavirus*					CGCACCGGGGAUCCUAGGCU	UGCCUAGGAUCCACUGUGCG
		Allpahuayo mammarenavirus	CGCACCGGGGAUCCUAGGCU	AGCCUAAGAUCCUCGGUGCG
		Bear Canyon mammarenavirus	CGCACCGUGGAUCCUAGGCA	AGCCUAGGAUCCACGGUGCG			CGCACAGUGGAUUCUAGGCG	AGCCUAGGAUCCACUGUGCG
		Brazilian mammarenavirus	CGCACAGUGGAUCCUAGGCA	UGCCUAGGAUCCACUGUGCG
		Cali mammarenavirus					CGCACCGGGGAUCCUAGGCA	CGCCUAGGAUCCACUGUGCG
		Chapare mammarenavirus	CGCACAGUGGAUCCUAGGCG	CGCCUAGGAUCCACUGUGCG
		Cupixi mammarenavirus	CGCACCGGGGAUCCUAGGCG	CGCCUAGGAUCCCCGGUGCG			CGCACAGUGGAUCCUAGGCG	UGCCUAGGAUCCACUGUGCG
		Flexal mammarenavirus	CGCACCGGGGAUCCUAGGCU	AGCCUAGGAUCCCCGGUGCG			CGCACAGUGGAUCCUAGGCA	UGCCUAGGAUCCACUGUGCG
		Ippy mammarenavirus					CGCACAGUGGAUCCUAGGCA	UGCCUAGGAUCCACUGUGCG
		Lassa mammarenavirus	CGCACCGAGGAUCCUAGGCA	UGCCUAGGAUCCCCGGUGCG
		Latino mammarenavirus	CGCACCGAGGAUCCUAGGCA	UGCCUAGGAUCCUCGGUGCG			CGCACAGUGGAUCCUAGGCU	UGCCUAGGAUCCACUGUGCG
		Luna mammarenavirus	CGCCCCGAGGAUCCUAGGCA	UGCCUAGGAUCCCCGGUGCG			CGCACCGGGGAUCCUAGGCA	AGCCUAGGAUCCACUGUGCG
		Lunk mammarenavirus	CGCACCGAGGAUCCUAGGCU	AGCCUAGGAUCCCCGGUGCG
		Machupo mammarenavirus					CGCACAUGUGAUCCUAGGCG	UGCCUAGGAUCCACUGUGCG
		Mariental mammarenavirus					CGCACCGGGGAUCCUAGGCA	CGCCUAGGAUCCACUGUGCG
		Merino Walk mammarenavirus					CGCACCGGGGAUCCUAGGCA	AGCCUAGGAUCCACUGUGCG
		Mobala mammarenavirus	CGCACCGGGGAUCCUAGGCA	UGCCUAGGAUCCCCGGUGCG			CGCACAGUGGAUCCUAGGCA	CGCCUAGGAUCCACUGUGCG
		Mopeia mammarenavirus	CGCACAGUGGAUCCUAGGCA	UGCCUAGGAUCCACUGUGCG			CGCCCUUGUGGAUCCUAGGC	AGCCUAGGAUCCACUGUGCG
		Okahandja mammarenavirus					CGCACCGGGGAUCCUAGGCA	AGCCUAGGAUCCACUGUGCG
		Oliveros mammarenavirus	CGCACCGGGGAUCCUAGGCA	UGCCUAGGAUCCCCGGUGCG
		Paraguayan mammarenavirus	CGCACCGAGGAUCCUAGGCU	AGCCUAGGAUCCUCGGUGCG			CGCACAGUGGAUCCUAGGCU	AGCCUAGGAUCCACUGUGCG
		Pirital mammarenavirus	CGCACAGUGGAUCCUACGCU	AGCCUAGGAUCCACUGUGCG			CGCACAGUGGAUCCUAGGCA	UGCCUAGGAUCCACUGUGCG
		Serra do Navio mammarenavirus	CGCACCGAGGAUCCUAGGCG	CGCCUAGGAUCCCCGGUGCG			CGCACAGUGGAUCCUAGGCG	UGCCUAGGAUCCACUGUGCG
		Tacaribe mammarenavirus	CGCACAGUGGAUCCUAGGCG	CGCCUAGGAUCCCCGGUGCG
		Tamiami mammarenavirus	CGCACAGUGGAUCCUAGGCA	UGCCUAGGAUCCACGGUGCG			CGCACAGUGGAUCCUAGGCG	AGCCUAGGAUCCACUGUGCG
		Whitewater Arroyo mammarenavirus	CGCACAGUGGAUCCUAGGCA	AGCCUAGGAUCCUCGGUGCG			CGCACAGUGGAUCCUAGGCG	AGCCUAGGAUCCACUGUGCG
	Reptarenavirus	Golden reptarenavirus*	CGCACUGAGGAUCCGCGUAU	AAACGCGGAUCCCCAGUGCG			CGCACUGGGGAUCCGAGUUU	AAACUCGGAUCCUCUGUGCG
		California reptarenavirus	CGCACUGAGGAUCCGCGUUA	AAACGCGGAUCCCCAGUGCG			CGCACUGGGGAUCCGAGUUA	AAACUCGGAUCCUCUGUGCG
Cruliviridae	Lincruvirus	Crustacean lincruvirus*	AGUAGUAUACAGGUGUCAUU	ACGGACACCUGUCUACUACU	AGUAGUAAACAGGCUGAUAU	UAUCCAGCCUGUAUACUACU
Fimoviridae	Emaravirus	Actinidia chlorotic ringspot-associated emaravirus	AGUAGUGAACUCCCUAAAUA	UAUUUAGGGAGAACACUACU	AGUAGUGUUCUCCUCAAAUA	UUUUUGCAAUUAAUUGUUGA	AGUAGUGAACUCCCAUUAAU	AUUAAUGGGAGAACACUACU
		European mountain ash ringspot-associated emaravirus	AGUAGUGAACUCCCUUAAUA	AAUUAAGGGAGAACACUACU	AGUAGUGAACUCCUCAAAGU	ACUUUGAGGAGAACACUACU	AGUAGUGAACUCCCAUAAUU	AAUUAUGGGAGAACACUACU
		Fig mosaic emaravirus	AGUAGUGAACUCCCUUUAUU	AUUAAAGGGAGAACACUACU	AGUAGUGAACUCCUCUUAAA	GUUAAGAGGAGAACACUACU	AGUAGUGAACUCCCAUAAUU	AAUUAUGGGAGAACACUACU
		High Plains wheat mosaic emaravirus	AGUAGUGUACUCCCAAAGCA	UACUUUGGGAGAUCACUACU	AGUAGUGAUCUCCCCAUAGU	UUUAUGGGGAGUACACUACU	AGUAGUGAUCUCCCAAUUUA	UUGAUUGGGAGUACACUACU
		Pigeonpea sterility mosaic emaravirus 1	AGUAGUGAGCUCCCUAAAUA	UAUUUAGGGAGAACACUACU	AGUAGUGAUCUCCCCAUAGU	UUUAUGGGGAGUACACUACU	AGUAGUGAGCUCCCAUAAAU	AUUUAUGGGAGAACACUACU
		Pigeonpea sterility mosaic emaravirus 2	AGUAGUGAACUCCCUUUAAU	AUUAAAGGGAGAACACUACU	AGUAGUGAACUCCUCUUAAU	UUUAAGAGGAGAACACUACU	AGUAGUGAACUCCCAUAAUA	AAUUAUGGGAGAACACUACU
		Raspberry leaf blotch emaravirus	AGUAGUGAACUCCCUAAAAA	UUUUUAGGGAGAACACUACU	AGUAGUGUUCUCCCAUCAAU	GUUGAUGGGAGUUCACUACU	AGUAGUGUUCUCCCAAUAAA	UUUAUUGGGAGUUCACUACU
		Redbud yellow ringspot-associated emaravirus	AGUAGUGAACUCCCUAUUUA	UAUUUAGGGAGAACACUACU	AGUAGUGUUCUCCUCAAAUA	UAUUUGAGGAGUUCACUACU	AGUAGUGUUCUCCCAUUGAU	AUCAAUGGGAGUUCACUACU
		Rose rosette emaravirus	AGUAGUGAACUCCCUUAAAU	AUUUAAGGGAGAACACUACU	AGUAGUGUUCUCCUCAUAUA	UUUAUGAGGAGUUCACUACU	AGUAGUGAACUCCCAUAAUU	AAUUAUGGGAGAACACUACU
		Pistacia emaravirus					AGUAGUGAACUCCCAUUAAC	UUACUGAUUAAUGGGAGAAC
		Palo verde broom virus					AGUGUACUCCCAAAUCAAAC	UUUUGAUGUUGAUUUGGGAG
		Jujube yellow mottle-associated virus	AGUAGUGAACUCCCUAAGAA	UUUUUAGGGAGAACACUACU	AGUAGUGUUCUCCCAAUAAA	UUUAUUGGGAGUUCACUACU	AGUAGUGAACUCCUCAAAAA	UUUUUGAGGAGAACACUACU
		Ti ringspot-associated emaravirus	AGUAGUGAACUCCCUUACUU	AAGAAAGGGAGUACACUACU	AGUAGUGUUCUCCCAUAUCU	AGAUAUGGGAGUACACUACU	AGUAGUGAACUCCCUAAAAA	AAUAAUGGGAGAACACUACU
		Camellia japonica associated emaravirus 1					AGUAGUUUUGCUUCCUAACG	UGAUUAGGAAGAAAACUACU
		Aspen mosaic associated virus	AGUAGUGAACUCCCUUUAAU	GUUAAAGGGAGAACACUACU	AGUAGUGAACUCCUCAUAAC	UUUAUGAGGAGUUCACUACU	AGUAGUGAACUCCCAUUAUU	UAUAAUGGGAGUUCACUACU
		Actinidia emaravirus 2	AGUAGUGAACUCCCUUUAAG	AUUAAAGGGAGAACACUACU	AGUAGUGUUCUCCUCAUAAA	GUUAUGAGGAGUUCACUACU	AGUAGUGUUCUCCCAUAACU	AGUUAUGGGAGUUCACUACU
		Blackberry_leaf_mottle_associated_virus	AGUAGUGAACUCCCUUAAAC	GUUUAAGGGAGUUCACUACU	AGUAGUGAACUCCUCAUAAA	GUUAUGAGGAGUUCCCUCCU	AGUAGUGAACUCCCAAUAAA	UUUAUUGGGAGUUCACUACU
Hantaviridae		Spikefish actinovirus	CUCCAAUAUACAAAAUGAAA	UUAGGUUUUGUAUAUUGGAG
	Agnathovirus	Hagfish agnathovirus*	UAGUAGUAUGCUAGCGACAA	AAAUCGCUAGAAUACUACUA
	Loanvirus	Longquan loanvirus*			UAGUAGUUGGAUCCACGAAA	UCCUGCGGAGUCUACUACUA	UAGUAGUAGGCUCCCUAGUA	UUUUAGGGAGCAUACUACUA
	Mobatvirus	Nova mobatvirus*	UAGUAGUAGACUCCAGACAA	UUCCCCGGAGCAUACUACUA	UAGUAGUAGACUCCACGAAA	UUUCGUGGAGCAUACUACUA	UAGUAGUAGACUCCAUUUAG	UUUCAAGGAGUAUACUACUA
		Laibin mobatvirus	UAGUAGUAGACUCCGGAUAU	AUUCCCGGAGCAUACUACUA	UAGUAGUAGACUCCGCAAAA	UCCUGCGGAGCAUACUACUA	UAGUAGUAGACUCCUUGAAG	UUUUAGGGAGCAUACUACUA
		Quezon mobatvirus	UAGUAGUAUGCUCCGGAUAU	UUAUCCGGAGCCUACUACUA	UAGUAGUAGGCUCCGCGAGA	CUUGCGGAGUCCUACUACUA	UAGUAGUAGACUCCCUAAUU	UAUUUAGGGAGCCUACUACU
	Orthohantavirus	Hantaan orthohantavirus*	UAGUAGUAGACUCCCUAAAU	UCCGGAGCAUACUACUACUA	UAGUAGUAGACACCGCAAAA	UCUUGCGGUGUCUACUACUA	UAGUAGUAGACUCCCUAAAG	UUUUAGGGAGCAUACUACUA
		Andes orthohantavirus	UAGUAGUAGACUCCGGGAUA	UUUCCCGGAGCAUACUACUA	UAGUAGUAGACUCCGCAAGA	UCCUGCGGAGCAUACUACUA	UAGUAGUAGACUCCUUGAGA	UUUCAAGGAGCAUACUACUA
		Asikkala orthohantavirus			UAGUAGUAGACUCCGCAAGA	UCCUGCGGAGUCUACUACUA
		Bayou orthohantavirus			UAGUAGUAGACUCCGCAAGA	UCCUGCGGAGCAUACUACUA	UAGUAGUAGACUCCUUGAGA	UUUCAAGGAGUAUACUACUA
		Bowe orthohantavirus	UAGUAGUAGACUCCAGAAAG	CUUCAAGGAGCCUACUACUA	UAGUAGUAGACUCCGCAAAA	UUUUAAGGAGCCUACUACUA	UAGUAGUAGACUCCCAAAAG	UUCUUGGGAGCAUACUACUA
		Bruges orthohantavirus	UAGUAGUAGACUCCGGGACA	AUUUCCCGGAGCUACUACUA	UAGUAGUAGACUCCGCAGAA	UCCUGCGGAGCAUACUACUA	UAGUAGUAGACUCCCUAGAG	UUUUAGGGAGCAUACUACUA
		Cano Delgadito orthohantavirus	UAGUAGUAGACUCCGAGAUA	UUUCUCGGAGCAUACUACUA	UAGUAGUAGACUCCGCACGA	UCUUGCGGAGCAUACUACUA	UAGUAGACUCCUUGAGAAGC	UUUCAAGGAGCAUACUACUA
		Cao Bang orthohantavirus	UAGUAGUAGACUCCGGGAAA	UUUUUCGGAGCCUACUACUA	UAGUAGUAGACUCCGCAAGA	UCCUGCGGAGUCUACUACUA	UAGUAGUAGACUCCCUAGAG	UUUCAAGGAGCCUACUACUA
		Choclo orthohantavirus			UAGUAGUAGACUCCGCAAGA	UCCUGCGGAGCAUACUACUA	UAGUAGUAGACUCCUUGAGA	UUUCAAGGAGCAUACUACUA
		Dabieshan orthohantavirus			UAGUAGUAGACACCGCAAAA	UUUUGCGGAGUCUACUACUA	UAGUAGUAGACUCCCUAAAG	UAGGGAGCAUACUACUACUA
		Dobrava-Belgrade orthohantavirus	UAGUAGUAGACUCCGGAAGA	UUUUCCGGAGCAUACUACUA	UAGUAGUAGACUCCGCAAGA	UCUUGCGGAGCAUACUACUA	UAGUAGUAGGCUCCCUAAAA	CUUUAGGGAGUCUACUACUA
		El Moro Canyon orthohantavirus			UAGUAGUAGACUCCGCAAGA	UCCUGCGGAGUCUACUACUA	UAGUAGUAGACUUCGUGAAA	UUUCAAGGAGUAUACUACUA
		Fugong orthohantavirus	UAGUAGUAGACUCCGAGAUA	UUUCUCGGAGCAUACUACUA	UAGUAGUAGACUCCGCAAGA	UCUUGCGGAGUCUACUACUA
		Fusong orthohantavirus					UAGUAGUAGACUCCUUGAAA	UUUCAAGGAGUCUACUACUA
		Jeju orthohantavirus	UAGUAGUAGACUCCAGGAAA	UUUCCUGGAGCCGACUACUA	UAGUAGUAGACUCCGCAAAA	UUUUGCGGAGUCUACUACUA	UAGUAGUAGACUCCCAAAAG	UUAUUGGGAGUCUACUACUA
		Khabarovsk orthohantavirus	UAGUAGUAGACUCCGAGAGA	UUUCACGGAGCAUACUACUA	UAGUAGUAGACUCCGCAAGA	UCUCGCGGAGUCUACUACUA	UAGUAGUAGACUCCUUGAAG	UUUCAAGGAGUCUACUACUA
		Laguna Negra orthohantavirus			UAGUAGUAGACUCCGCAAGA	UCCUGCGGAGCAUACUACUA	UAGUAGUAGACUCCUUGAGA	UUUCAAGGAGCAUACUACUA
		Luxi orthohantavirus	UAGUAGUAGACUCCGAGAUA	UUUCUCGGAGCAUACUACUA	UAGUAGUAGACUCCGCAAGA	UCCUGCGGAGUCUACUACUA	UAGUAGUAGACUCCUUGAGA	UUUCAAGGAGCCUACUACUA
		Maporal orthohantavirus	UAGUAGUAGACUCCGAGAUA	UUUCUCGGAGCAUACUACUA	UAGUAGUAUGCUCCGCAGGA	UCUUGCGGAGUCUACUACUA	UAGUAGUAGACUCCUUGAGA	UUUCAAGGAGCAUACUACUA
		Necocli orthohantavirus					UAGUAGUAGACUCCUUGAGA	UUUCAAGGAGCAUACUACUA
		Oxbow orthohantavirus			UAGUAGUAGACUCCGCAAAA	UCUUGCGGAGGCUACUACUA	UAGUAGUAGACUCCCUAAAG	UUUCAAGGAGUAUACUACUA
		Prospect Hill orthohantavirus	UAGUAGUAGACUCCGAGAUA	UUUCUCGGAGCAUACUACUA	UAGUAGUAGACUCCGCAAGA	UCCUGCGGAGUCUACUACUA
		Puumala orthohantavirus	UAGUAGUAGACUCCGAGAUA	UUUCUCGGAGCAUACUACUA	UAGUAGUAGACUCCGCAAGA	UCUUGCGGAGUCUACUACUA	UAGUAGUAGACUCCUUGAAA	UUUCAAGGAGUCUACUACUA
		Rockport orthohantavirus	UAGUAGUAGGACUUCCGAGA	UUUUCCGGAGCAUACUACUA	UAGUAGUAGACUCCGCACGA	UCCUGCGGAGCCUACUACUA	UAGUAGUAGACUCCUUGGAA	UUUCAAGGAGUAUACUACUA
		Sangassou orthohantavirus	UAGUAGUAGACUCCGGAAGA	UUUUCCGGAGCAUACUACUA	UAGUAGUAGACUCCACAAGA	ACCUGCGGAGCAUACUACUA	UAGUAGUAGACUCCCUAAAG	UUUUAGGGAGCAUACUACUA
		Seewis orthohantavirus					UAGUAGUAGACUCCCUAAAG	UUUUAGGGAGCAUACUACUA
		Seoul orthohantavirus	UAGUAGUAGACUCCGGAAGA	UUUUGCGGAGUCUACUACUA	UAGUAGUAGACUCCGCAAGA	UCUUGCGGAGUCUACUACUA	UAGUAGUAGACUCCCUAAAG	UUUUAGGGAGUCUACUACUA
		Sin Nombre orthohantavirus	UAGUAGUAGACUCCGAGAUA	GUUCUCGGAGCAUACUACUA	UAGUAGUAGACUCCGCACGA	UCCUGCGGAGCAUACUACUA	UAGUAGUAGACUCCUUGAGA	UUUCAAGGAGCAUACUACUA
		Tigray orthohantavirus	UAGUAGUAGACUCCGGGGAA	UGUCCCGGAGCAUACUACUA
		Tula orthohantavirus	UAGUAGUAGACUCCGAGAUA	UUUCUCGGAGCAUACUACUA	UAGUAGUAGACUCCGCAAGA	UCCUGCGGAGCAUACUACUA	UAGUAGUAGACUCCUUGAAA	UUUCAAGGAGUCUACUACUA
		Yakeshi orthohantavirus			UAGUAGUAGACUCCGCAAUA	UCCUGGGGAAGCUACUACUA	UAGUAGUAGGCUCCCUAAAA	UAGGGAGAAUACUACUACUA
	Thottimvirus	Thottapalayam thottimvirus*	UAGUAGUAGACUCCGGAAGU	CCCGGAGCAUACUACUACUA	UAGUAGUAGACUCCGCAAUU	UCUUGCGGAGUCUACUACUA	UAGUAGUGGACUCCCUGCUU	UAUAGGGGUGUCUACUACUA
		Imjin thottimvirus	UAGUAGUAUACUCCGGAAAU	AUUCAAGGAGCCUACUACUA	UAGUAGUAGACUCCGCAAUU	UCUUGCGGAGCUUACUACUA	UAGUAGUAGACUCCCUGAAU	GUACAGGGAGCCUACUACUA
Mypoviridae	Hubavirus	Myriapod hubavirus*	GCGCGAGGAUAGACACCCCC	GGGGGUAGCAGCCCUCGCGC	GCGCGAGGAUAGACGCCCCC	AGGGGCAGCAGCCCUCGCGC	GCGCGAGGAUAGACACCCCC	GGGGGUAGCAGCCCUCGCGC
Nairoviridae	Orthonairovirus	Dugbe orthonairovirus*	UCUCAAAGACAUCAAUCCCC	GGGGAACGAUUUCUUUGAGA	UCUCAAAGACAUACCUGCGG	CCGCCACGCUAUCUUUGAGA	UCUCAAAGACAAACGUGCCG	CGGCAACGAUCUCUUUGAGA
		Crimean-Congo hemorrhagic fever orthonairovirus	UCUCAAAGAUAUCAAUCCCC	UCUUAGCUAUAUCUUUGAGA	UCUCAAAGAAAUACUUGCGG	CCGCCACUAUAUCUUUGAGA	UCUCAAAGAAACACGUGCCG	CGGCAACGGUAUCUUUGAGA
		Hazara orthonairovirus	UCUCAAAGACAUCUAUCCCC	GGGGAACGAUAUCUUUGAGA	UCUCAAAGACAGACUUGCGG	CCGCCACGAUAUCUUUGAGA	UCUCAAAGACAAACGUGCCG	CGGCAACGAUAUCUUUGAGA
		Hughes orthonairovirus
		Kasokero orthonairovirus	UCUCAAAGAAAGUAAUCCCC	GGGGAACAAUAUCUUUGAGA	UCUCAAAGACAGACUUGCGG	CCGCCACGAUAUCUUUGAGA	UCUCAAAGACAGACGUGCCG	CGGCAACAUUAUCUUUGAGA
		Keterah orthonairovirus
		Nairobi sheep disease orthonairovirus	UCUCAAAGAUAUCAAUCCCC	GGGGAACGAUUUCUUUGAGA	UCUCAAAGAGAUAGUUGCGG	CCGCCACUAUCUCUUUGAGA	UCUCAAAGACAAACGUGCCG	CGGCAACGAUCUCUUUGAGA
		Thiafora orthonairovirus					UCUCAAAGACAAACGUGCCG	CGGCAACGAUCUCUUUGAGA
	Shaspivirus	Spider shaspivirus*	UCUCUAAGAUAAACACACCC	GGGUGACUAAAUCUUAGAGA
Peribunyaviridae	Herbevirus	Herbert herbevirus*	AGUAGUGUGCUCCACAGAAU	AUUAAGAGAAGCACACUACU	AGUAGUGCACAUCCGGUAAG	ACUUACGGAUGCACACUACU	AGUAGUGCACAUCCGUAAGA	UCAAACGGAUGCACACUACU
		Kibale herbevirus	AGUAGUGCACUUCUCAAAAA	AUUAAGAGAAGCGCACUACU	AGUAGUGCACAUCCGAUAAG	ACUUACGGAUGCACACUACU	AGUAGUGCACAUCCUUCAGA	UCUGACGGAUGCACACUACU
		Tai herbevirus	AGUAGUGCACUUCUCGUAAU	ACUAGGAGAAGCACACUACU	AGUAGUGCACAUCCGGUAAG	ACUUACGGAUGCACACUACU	AGUAGUGCACAUCCGUAAGA	UCUUGCGGAUGCACACUACU
	Orthobunyavirus	Bunyamwera orthobunyavirus*	AGUAGUGUACUCCUACAUAU	UUAUGUAGGAGCACACUACU	AGUAGUGUACUACCGAUACA	GUUAUCGGUAGCACACUACU	AGUAGUGUACUCCACACUAC	UUUAGGUGGAGCACACUACU
		La Crosse orthobunyavirus	AGUAGUGUACCCCUAUCUAC	GUAGAUAGGGGCACACUACU	AGUAGUGUACUACCAAGUAU	AUACUUGGUAGCACACUACU	AGUAGUGUACCCCACUUGAA	AUUCAGUGGGGCACACUACU
		Alajuela orthobunyavirus					AGUAGUGUACUCCUCAGUAA	ACUCAAAAGCAGCUGUUAAA
		Anopheles A orthobunyavirus	AGUAGUGUACUCCUACAACA	UGUUGUAGGAGCACACUACU			AGUAGUGUACUCCAUAUAAA	UUUAUAUGGAGCACACUACU
		Anopheles B orthobunyavirus					AGUAGUGUACUCCACAUUAU	UUUAUGUGGAGCACACUACU
		Bakau orthobunyavirus					AGUAGUGUACUCCACACUAC	UUUAGGUGGAGCACACUACU
		Batai orthobunyavirus	AGUAGUGUACUCCUAUAUAA	UUAUAUAGGAGCACACUACU	AGUAGUGUACUACCGAUAUU	GUUAUCGGUAGCACACUACU	AGUAGUGUACUCCACACUAU	UUUAGGUGGAGCACACUACU
		Batama orthobunyavirus					AGUAGUGUACUCCACAAAAU	AUCCAGUGGAGCACACUACU
		Birao orthobunyavirus			AGUGUACUACCGAUACAUAC	AAUAUCGGUAGCACACUACU	AGUAGUGUACUCCACGCUAC	UUUAGGUGGAGCACACUACU
		Bozo orthobunyavirus	AGUAGUGUACUCCUACAAAA	UUAUGUAGGAGCACACUACU			AGUAGUGUACUCCACGCUAC	UUUAGGUGGAGCACACUACU
		Buttonwillow orthobunyavirus	AGUAGUGUACCCCUAGGUUA	GUUCCUAGGGGCACACUACU	AGUAGUGUACUACCAAGCAA	UUGCAUGGUAGCACACUACU	AGUAGUGUACUCCACAAUUC	GAAUUUGGAAGCACACUACU
		Bwamba orthobunyavirus	AGUAGUGUACUCCUAUCUAU	UUAGAUAGGAGCACACUACU	AGUAGUGUACUACUAGAUCC	GGUUCUAGUAGCACACUACU	AGUAGUGUACUCCACUUAAG	ACUUAGUGGAGCACACUACU
		Cache Valley orthobunyavirus	AGUAGUGUACUCCUAUAUAA	UUAUAUAGGAGCACACUACU	AGUAGUGUACUACCGAUACA	GAUAUCGGUAGCACACUACU	AGUAGUGUACUCCACACUAA	UUUAGGUGGAGCACACUACU
		California encephalitis orthobunyavirus	AGUAGUGUACUCCUAUCUAC	GUAGAUAGGAGCACACUACU	AGUAGUGUACUACCAAGUAU	AUACUUGGUAGCACACUACC	AGUAGUGUACUCCACUUGAA	AUUCAGUGGAGCACACUACU
		Cat Que orthobunyavirus	AGUAGUGUACCCCUAGGUUA	GUUCCUAGGGGCACACUACU	AGUAGUGUACUACCACAUAC	GUACGUGGUAGCACACUACU	AGUAGUGUACUCCACAAUUC	UGAAUUGGGAGCACACUACU
		Faceys paddock orthobunyavirus	AGUAGUGUACCCCUAGUGUA	UAAACUAGGGGCACACUACU	AGUAGUGUACUACCACAAUA	UCAUGUGGUAGCACACUACU
		Fort Sherman orthobunyavirus	AGUAGUGUACUCCUAUAUAA	UUAUAUAGGAGCACACUACU	AGUAGUGUACUACCGAUACA	GAUAUCGGUAGCACACUACU	AGUAGUGUACUCCACACUAA	UUUAGGUGGAGCACACUACU
		Gamboa orthobunyavirus	AGUAGUGUACUCCUCAUACA	AAUUAUAUGAGGAGCACACU
		Guaroa orthobunyavirus	AGUAGUGUACUCCUGAAAAA	UAAUUCAGGAGCACACUACU	AGUAGUGUACUACCAACGUA	UAUGUUGGUAGCACACUACU	AGUAGUGUACUCCACACUAC	AUUAGGUGGAGCACACUACU
		Ilesha orthobunyavirus	AGUAGUGUACUCCUACAUAA	UUAUGUAGGAGCACACUACU	AGUAGUGUACUACCGAUAUA	UUUAUCGGUAGCACACUACU	AGUAGUGUACUCCACACUAC	UUUAGGUGGAGCACACUACU
		Ingwavuma orthobunyavirus	AGUAGUGUACCCCUAGGAUA	GUUCCUAGGGGCACACUACU	AGUAGUGUACUACCACAUAC	AUAUGUGGUAGCACACUACU	AGUAGUGUACUCCACAAUUC	UGAAUUGGGAGCACACUACU
		Jamestown Canyon orthobunyavirus	AGUAGUGUACUCCUAUUUAC	GUAAAUAGGAGCACACUACU	AGUAGUGUACUACCAAGUAU	AUACUUGGUAGCACACUACU	AGUAGUGUACUCCACUUGAA	AUUCAGUGGAGCACACUACU
		Jatobal orthobunyavirus	AGUAGUGUACUCCUAUUGAA	CUCAAUAGGAGCACACUACU	AGUAGUGUACUCCCAACAAC	AUUGUUGGUAGCACACUACU	AGUAGUGUACUCCACAAUUC	UGAAUUGGGAGCACACUACU
		Kaeng Khoi orthobunyavirus	AGUAGUGUACUCCUAUACUA	UAGUAUAGGAGCACACUACU	AGUAGUGUACUACCAAUAUC	GAUAUUGGUAGCACACUACU	AGUAGUGUACUCCAGAUAAA	UUUAUCUGGAGCACACUACU
		Kairi orthobunyavirus	AGUAGUGUACUCCCACUUAU	AUAAAUGGGAGCACACUACU	AGUAGUGUACUACCGAAUAA	UUUUUCGGUAGCACACUACU	AGUAGUGUACUCCACCUAGU	AUUAGGUGGAGCACACUACU
		Keystone orthobunyavirus	AGUAGUGUACUCCUACCUAU	AUAGGUAGGAGCACACUACU	AGUAGUGUACUACCGAAUAA	UUUUUCGGUAGCACACUACU	AGUAGUGUACUCCACUUGAA	AUUCAGUGGAGCACACUACU
		Leanyer orthobunyavirus					AGUAGUGUGCUCCACGUCAA	UUGACGUGGAGCACACUACU
		Lumbo orthbunyavirus	AGUAGUGUACUCCUAUCUAC	GUAGAUAGGAGCACACUACU	AGUAGUGUACUACCAAGUAU	AUACUUGGUAGCACACUACU	AGUAGUGUACUCCACUUGAA	AUUCAGUGGAGCACACUACU
		Maguari orthobunyavirus					AGUAGUGUACUCCACACUAA	UUUAUGUGGAGCACACUACU
		Melao orthobunyavirus			AGUGUACUACCAAGUAUAAA	AUACUUGGUAGCACACUACU	AGUAGUGUACUCCACGUGAA	AUUCAGUGGAGCACACUACU
		Mermet orthobunyavirus	AGUAGUGUACCCCUAGGUUA	GUUCCUAGGGGCACACUACU
		MPoko orthobunyavirus					AGUAGUGUACUCCACACUAC	UGAAGGUGGAGCACACUACU
		Nyando orthobunyavirus	AGUAGUGUACUCCUACAUAU	CUAUAUAGGAGCACACUACU	AGUAGUGUACUACCAGGUGA	UCAUCUGGUAGCACACUACU	AGUAGUGUACUCCACAAUUG	UCAUUGUGGAGCACACUACU
		Oropouche orthobunyavirus	AGUAGUGUGCUCCUAUUCCG	CUAAAUAGGAGCACACUACU	AGUAGUGUGCUACCGGCAAC	GUUGUCGGUAGCACACUACU	AGUAGUGUGCUCCACAAUUC	AUAUAGUGGAGCACACUACU
		Potosi orthobunyavirus	AGUAGUGUACUCCUAUAUAA	UUAUAUAGGAGCACACUACU	AGUGUACUACCGAGUAAACA	AUUCUCGGUAGCACACUACU	AGUAGUGUACUCCACACUAA	UUUAGGUGGAGCACACUACU
		San Angelo orthobunyavirus	AGUAGUGUACCCCUAUCUAC	GUAGAUAGGAGCACACUACU	AGUAGUGUACUACCAAGUAU	AUACUUGGUAGCACACUACU	AGUAGUGUACUCCACUUGAA	AUUCAGUGGAGCACACUACU
		Schmallenberg orthobunyavirus	AGUAGUGUACCCCUAAUUAC	GUAAUUAGGGGCACACUACU	AGUAGUGAACUACCACAAUC	UCAUGUGGUAGAACACUACU	AGUAGUGAACUCCACUAUUA	AAUAAGUGGAGAACACUACU
		Serra do Navio orthobunyavirus	AGUAGUGUACUCCUACCUAU	AUAGGUAGGAGCACACUACU			AGUAGUGUACUCCACUUGAA	AUUCAGUGGAGCACACUACU
		Shuni orthobunyavirus	AGUAGUGUACCCCUAGAGAA	GUCUCUAGGGGCACACUACU	AGUAGUGUACUACCACAAAC	GUAUGUGGUAGCACACUACU	AGUAGUGUACUCCACUAUAG	UCUAUGUGGAGCACACUACU
		Tahyna orthobunyavirus	AGUAGUGUGCUCCUAUCUAC	GUAGAUAGGAGCACACUACU	AGUAGUGUGCUACCAAGUAU	AUACUUGGUAGCACACUACU	AGUAGUGUACUCCACUUGAA	AUUCAGUGGAGCACACUACU
		Tensaw orthobunyavirus	AGUAGUGUACCCCUAUAUAA	AUAUAUAGGAGUACACUACU	AGUAGUGUACUACCGAUUCA	GAUAUCGGUAGCACACUACU	AGUAGUGUACUCCACACUAA	UUUAGGUGGAGCACACUACU
		Trivittatus orthobunyavirus	AGUAGUGUACUCCUAUCUAC	GUAAAUAGGAGCACACUACU	AGUAGUGUACUACCAAGUAA	UUACUUGGUAGCACACUACU	AGUAGUGUACYCCACGUGAA	AUUCAGUGGAGCACACUACU
		Utinga orthobunyavirus	AGUAGUGUACUCCUAAAAGC	GCUCUUAGGAGCACACUACU	AGUAGUGUACUACCACAGGC	UUCUGUGGUAGCACACUACU	AGUAGUGUACUCCGCAAUUU	GAAAUUGGGAGCACACUACU
		Wolkberg orthobunyavirus	AGUAGUGUACUCCUAUACUA	UAGUAUAGGAGCACACUACU	AGUAGUGUACUACCAAUAUU	AAUAUUGGUAGCACACUACU	AGUAGUGUACUCCAGAAAAA	UUUUUCUGGAGCACACUACU
Phasmaviridae	Feravirus	Ferak feravirus*	AGUAGUAAACACACCAAUAA	AUAGAGGUGUGUUUACUACU	AGUAGUAAACAGAUCCAUAU	GUUCGGAUCUGUUUACUACU	AGUAGUAAACAGCUCCAUGA	AAAGGGAGCUGUUUACUACU
	Jonvirus	Jonchet jonvirus*	AGUAGUAUACCGGGACCAAA	UGUGGUCCCGGUAUACUACU	AGUAGUACACCGGGCUUCUG	GUUAAGCCCGGUAUACUACU	AGUAGUAUACCGGGAUCUUA	UUCGAUCCCAGUAUACUACU
	Orthophasmavirus	Kigluaik phantom orthophasmavirus*	AGCAGCACGCAAAGGACUGA	UGUGUCCUUAGCAUGCUGCU			AGCAGCACGCAUAGGGCAAC	UGAGCCCUGAGCAUGCUGCU
		Ganda orthophasmavirus	AGCAGCACGCUGGGACAAAU	UUUAGUCCCAGCUUGCUGCU
		Nome phantom orthophasmavirus			AGCAGCAAGCAAGGGAUUAU	UUGGUCCCUAGCAUGCUGCU	AGCAGCAAGCAUUAGACAAU	UUAGUCUACAGCAUGCUGCU
		Wuchang cockroach orthophasmavirus 1			AGCAGCAAGCAGGAGCCAUU	GUAUGCUCCAGCUUGCUGCU	AGCAGCAAGCAGGGUAACUG	UCAUUACCCAGCUUGCUGCU
		Wuhan mosquito orthophasmavirus 1	AGCAGCACGCAGAGGGAUAU	AUAACCCUCAGCAUGCUGCU
		Guertu banyangvirus	ACACAGAGACGCCCCAGAUG	UUACUGGGCGGUCUUUGUGU	ACACAGAGACGGCCAACAAA	GUGUUGGCCGGUCUUUGUGU
		Heartland banyangvirus	ACACAAAGACGUCCAGAUGA	UAUCUGGACGGUCUUUGUGU	ACACAGAGACGGCUAUACAU	UGUAUAGCCGGUCUUUGUGU	ACACAAAGAACCCCUUGAAU	UUCAAAGGGGUUCUCUGUGU
	Goukovirus	Gouleako goukovirus*	ACACAAAGACACAGCAAAAU	UUUUGCUGUGGACUUUGUGU	ACACAGUGACCCGCCAAAUA	UUUUGGUGGGGACUUUGUGU	ACACAGUGACCUCCAAAUAC	CAUUUGGAGGGACUUUGUGU
	Hudovirus	Lepidopteran hudovirus*	ACACAAAGACGGCUCUAAUU	UAAAGAGCCGGUCUUUGUGU	ACACAAAGACGGCUCAAAUA	CUUUGAGCCGGUCUUUGUGU	ACACAAAGACGACUCUAAUU	GUUAGAGUCGGUCUUUGUGU
	Kabutovirus	Huangpi kabutovirus*	ACACAGAGGGGCCAAGAUGU	GGUGUUCAGAUCCUUCGUGU	ACACAAAGACGGCAAGAUGU	AAUCUUGCCCGUCUCUGUGU	ACACAAAGACCCGAGAACUU	AAUCUCGGGGGUCUUUGUGU
		Kabuto mountain kabutovirus	ACACAAAGACGCCACCAUGU	CAGGGUGGCGGACUUUGUGU	ACACAAAGACGGCAAAAUGA	CAUUUUGCCGGUCUUUGUGU	ACACAAAGACCCCUAGAUCU	GAUCUAAGGGGUCUUUGUGU
	Laulavirus	Laurel Lake laulavirus*	ACACAAAGACCCCUUGGCAA	AGCCAAGGGGGACUUUGUGU			ACACAAAGUCCCCUUGCCAA	AGGCAAGGGGGUCUUUGUGU
	Phasivirus	Badu phasivirus*	ACACAAAGACAGCACACAUA	UUGUGUGCUGGUCUUUGUGU			ACACAGAGACAGCCCCUUGU	AUUGGGGCUGGUCUUUGUGU
	Phlebovirus	Rift Valley fever phlebovirus*	ACACAAAGGCGCCCAAUCAU	AUAUUGGGCGGUCUUUGUGU	ACACAAAGACGGUGCAUUAA	AGUUGCACCGGUCUUUGUGU	ACACAAAGCUCCCUAGAGAU	GCACUAGGGGGUCUUUGUGU
		Bujaru phlebovirus	ACACAAAGGCGCCCCCGAAA	GUUGGGGGCGGUCUUUGUGU			ACACAAAGUACCCCUAAUAC	CAGAAGGGGGGUCUUUGUGU
		Candiru phlebovirus			ACACAAAGACGGCAUAUUAU	GGUAGUGCCGGUCUUUGUGU
		Chilibre phlebovirus	AGUAGUGUACUCUCUCAAUU	AAAUGAGAGAGCACACUACU			AGUAGUGUGCUCCGAGAUAU	UUUCGGAGUACACUACUACU
		Mukawa phlebovirus	ACACAAAGGCGCCCAUCCAU	GUAAUGGGCGGACUUUGUGU	ACACAAAGACGGCGCUUCAU	AUUUGCGCCGGUCUUUGUGU	ACACAAAGACCCCUCUCUCG	AUGAAAGGGGGUCUUUGUGU
		Punta Toro phlebovirus	ACACAAAGAAGUCCCAAUUA	AAAUGGGACGGUCUUUGUGU	ACACAAAGACGGCACGAUGA	AGAUGUGCCGGUCUUUGUGU	ACACAAAGCUCCCUGAAAAU	AAUUCAGGGGGUCUUUGUGU
		Salehabad phlebovirus	ACACAAAGGCGCCAAAACAA	CGUUUUGGCGGUCUUUGUGU	ACACAAAGUCGGCUUGUAUA	GUUCAAGCCGGUCUUUGUGU	ACACAAAGACCCCCUACUGU	AAACGUAGGGUUCUUUGUGU
		Sandfly fever Naples phlebovirus	ACACAGAGAGGCCCAAAUAU	GAAUUGGGCGGUCUUUGUGU	ACACAGAGAAGGUGCUUAUG	UAAAGCACCGGUCUUUGUGU	ACACAAAGACCUCCCGUAUU	AUACACGGGAAUCUCUGUGU
		Uukuniemi phlebovirus	ACACAAAGACGCCAAGAUGC	CAUCUUGGCGGACUUUGUGU	ACACAAAGACGGCUAACAUG	AUGUAGCCGUGUCUUUGUGU	ACACAAAGACCUCCAACUUA	AUGUUGGAGGGUCUUUGUGU
	Tenuivirus	Echinochloa hoja blanca tenuivirus					ACACAAAGUCCUGGGUAUAA	AUGCUACCCAGACUUUGUGU
		Iranian wheat stripe tenuivirus			ACACAAAGUCCUGGGUAUAA	AUGAUACCCAGACUUUGUGU	ACACAAAGUCCUGGGUAUAA	AUAGUACCCAGACUUUGUGU
		Maize stripe tenuivirus			ACACAAAGUCCUGGGUAUAA	AUAUUACCCAGACUUUGUGU	ACACAAAGUCCUGGGUAAAA	CGAUUACCCAGACUUUGUGU
		Rice grassy stunt tenuivirus	ACACAAAGUCUGGACAAAAU	UGUUGUCCAGGACUUUGUGU	ACACAAAGUCCUGGGCAAAA	AAUAUGCCCAGACUUUGUGU	ACACAAAGUCCUGGGUAAAA	CGAUUACCCAGACUUUGUGU
		Rice hoja blanca tenuivirus	ACACAUAGUCAGGGAAAACC	AUUUUCCCUGGACUUUGUGU	ACACAAAGUCCUGGGUAUAA	AUGAUACCCAGACUUUGUGU	ACACAAAGUCCUGGGUAUAA	AUGCUACCCAGACUUUGUGU
		Rice stripe tenuivirus	ACACAUAGUCAGAGGAAAAA	UUUUCCUCUGGACUUUGUGU	ACACAAAGUCCUGGGUAAAA	UUAUUACCCAGACUUUGUGU	ACACAAAGUCCUGGGUAUAU	GUUAUACCCAGACUUUGUGU
		Urochloa hoja blanca tenuivirus					ACACAAAGUCCUGGGUAUAA	AUGCUACCCAGACUUUGUGU
Tospoviridae	Orthotospovirus	Bean necrotic mosaic orthotospovirus			AGAGCAAUCGGCGCAUUAAG	CUUUUUGCGCCGAUUGCUCU	AGAGCAAUCGGUGCGAUUAA	UUUCUCGCACCGAUUGCUCU
		Calla lily chlorotic spot orthotospovirus	AGAGCAAUCGAGCAACAAAA	AUUUGUUGCUCGAUUGCUCU	AGAGCAAUCGGUGCACCAAU	AUUGUUGCACUGAUUGCUCU	AGAGCAAUCAGGGUAUUAAU	GUUAAUACCUCGAUUGCUCU
		Capsicum chlorosis orthotospovirus	AGAGCAAUCGUGCAACAAUA	AUUUGUUGCUCGAUUGCUCU	AGAGCAAUCGGUGCGCCAAU	AUUGUUGCACUGAUUGCUCU	AGAGCAAUCGGGGCUUCUAA	AUUAGUGCCUCGAUUGCUCU
		Chrysanthemum stem necrosis orthotospovirus	AGAGCAAUCAGGUAACAACG	UAGUUGUACCUGAUUGCUCU	AGAGCAAUCAGUGCGUCAGA	UUGUUUGCACUGAUUGCUCU	AGAGCAAUUGUGUCAUAUUU	AAAAUUGACACAAUUGCUCU
		groundnut bud necrosis orthotospovirus	AGAGCAAUCGUGCAACAAUA	AUUUGUUGCUCGAUUGCUCU	AGAGCAAUCGGUGCGCCAAU	AUUGUUGCACUGAUUGCUCU	AGAGCAAUCGGGGCAUCUAA	AUUAGCGCCUCGAUUGCUCU
		Groundnut yellow spot orthotospovirus					AGAGCAAUCGGGGCAUAAAA	AUUUUUGCCUUGAUUGCUCU
		Impatiens necrotic spot orthotospovirus	AGAGCAAUCAGGCAACAACA	UAGUUGUGCCUGAUUGCUCU	AGAGCAAUCAGUGCAUCAAA	UUGUUUGCACUGAUUGCUCU
		Iris yellow spot orthotospovirus	AGAGCAAGUCGAGCAACGAA	AUUUGUUGCUCGAUUGCUCU	AGAGCAAUCGGUGCAGCAAU	AUUAUUGCACCGAUUGCUCU	AGAGCAAUCGAGGUACAAAA	UUUUAUACCUCGAUUGCUCU
		Melon severe mosaic orthotospovirus	AGAGCAAUCAGGUAACAACU	GUGUUGUACCUGAUUGCUCU	AGAGCAAUCAGUGCAACAUA	UUGUUGACACUGAUUGCUCU	AGAGCAAUUGUGUCAGUUUU	AUAAUCGACACAAUUGCUCU
		Melon yellow spot orthotospovirus	AGAGCAAUCGUGCAACAAAA	AUUUGUUGCUUGAUUGCUCC	AGAGCAAUCGGUGCACCAAA	AUUGUUGCACUGAUUGCUCG	AGAGCAAUCACGGUAUCAAA	UUUGAUACCUCGAUUGCUCU
		Polygonum ringspot orthotospovirus	AGAGCAAUCGAGCAACGAAA	AUCUGUUGCUCGAUUGCUCU	AGAGCAAUCGGUGCAACAAU	AUUAUUGCACCAAUUGCUCU	AGAGCAAUCGGAGUAUAAAC	UGUUAUACCUCGAUUGCUCU
		Soybean vein necrosis orthotospovirus	AGAGCAUUUGAGCAAUAACU	UGUUAUUGCUCAAAUGCUCU	AGAGCAAUCGGCGCAAUAAG	CUUGUUGCGCCGAAUGCUCU	AGAGCAACCGCCAGGAAAUA	UUAAUCGUGCCGAAUGCUCU
		Tomato chlorotic spot orthotospovirus	AGAGCAAUCAGGUAACAACG	UAGUUGUACCUGAUUGCUCU	AGAGCAAUCAGUGCGUCAGA	UUGUUUGCACUGAUUGCUCU	AGAGCAAUUGUGUCAUUUUU	AAAAUUGACACAAUUGCUCU
		Tomato spotted wilt orthotospovirus	AGAGCAAUCAGGUAACAACG	UAGUUGUACCUGAUUGCUCU	AGAGCAAUCAGUGCAUCAGA	UUGUUUGCACUGAUUGCUCU	AGAGCAAUUGUGUCAGAAUU	AAAAUUGACACGAUUGCUCU
		Watermelon bud necrosis orthotospovirus	AGAGCAAUCGUGCAACAAUA	UUUUGUUGCUCGAUUGCUCU	AGAGCAAUCGGUGCGCCAAU	AUUGUUGCACCGAUUGCUCU	AGAGCAAUCGAAGCAUCUAA	AUUAAUGCUUCGAUUGCUCU
		Watermelon silver mottle orthotospovirus	AGAGCAAUCGUGCAACAAUA	UUUUGUUGCUCGAUUGCUCU	AGAGCAAUCGGUGCGCCAAU	AUUGUUGCACUGAUUGCUCU	AGAGCAAUCGAGGCAAAUAA	AUUAGCGCCUCGAUUGCUCU
		Zucchini lethal chlorosis orthotospovirus	AGAGCAAUCAGGUAACAACG	UAGUUGUACCUGAUUGCUCU	AGAGCAAUCAGUGCAGUGCG	UGUUUUGCACUGAUUGCUCU	AGAGCAAUUGUGUCAUAUUU	AAAAUUGACACAAUUGCUCU
Wupedeviridae	Wumivirus	Millipede wumivirus	UCUCUAAGAUAUAUGGAAAC	GGUUCUACAUUUCUUAGAGA	UCUCUAAGAUAUAUGAACCC	GGGGACGCAUUUCUUAGAGA	UCUCUAAGAUAUAAGGGACC	GGGAACAUAUUUCUUAGAGA
Unassigned	Coguvirus	Citrus coguvirus	ACACACAGAUCCCAAACUAU	AGGUUUGGGAGUCUUUGUGU			ACACAAAGAUCCCAUAACUU	AAGUUAUGGGUUCUAUGUGU
*type species for each genus. Cells are blank where the terminal sequences are not available

## Sheet: Suppl. Table S3
			L (RNA1)		M (RNA2)		S (RNA3)
Family	Genus	Species	5'	3'	5'	3'	5'	3'
Arenaviridae	Antennavirus	Hairy antennavirus*	CGCACU	CGUGCG	CGCACA	UGUGCG	CGCACA	CGUGCG
		Striated antennavirus	CGCACA	CGUGCG	CGCACA	UGUGCG	CGCACG	UGUGCG
	Mammarenavirus	Lymphocytic choriomeningitis mammarenavirus*					CGCACC	UGUGCG
		Allpahuayo mammarenavirus	CGCACC	GGUGCG
		Bear Canyon mammarenavirus	CGCACC	GGUGCG			CGCACA	UGUGCG
		Brazilian mammarenavirus	CGCACA	UGUGCG
		Cali mammarenavirus					CGCACC	UGUGCG
		Chapare mammarenavirus	CGCACA	UGUGCG
		Cupixi mammarenavirus	CGCACC	GGUGCG			CGCACA	UGUGCG
		Flexal mammarenavirus	CGCACC	GGUGCG			CGCACA	UGUGCG
		Ippy mammarenavirus					CGCACA	UGUGCG
		Lassa mammarenavirus	CGCACC	GGUGCG
		Latino mammarenavirus	CGCACC	GGUGCG			CGCACA	UGUGCG
		Luna mammarenavirus	CGCCCC	GGUGCG			CGCACC	UGUGCG
		Lunk mammarenavirus	CGCACC	GGUGCG
		Machupo mammarenavirus					CGCACA	UGUGCG
		Mariental mammarenavirus					CGCACC	UGUGCG
		Merino Walk mammarenavirus					CGCACC	UGUGCG
		Mobala mammarenavirus	CGCACC	GGUGCG			CGCACA	UGUGCG
		Mopeia mammarenavirus	CGCACA	UGUGCG			CGCCCU	UGUGCG
		Okahandja mammarenavirus					CGCACC	UGUGCG
		Oliveros mammarenavirus	CGCACC	GGUGCG
		Paraguayan mammarenavirus	CGCACC	GGUGCG			CGCACA	UGUGCG
		Pirital mammarenavirus	CGCACA	UGUGCG			CGCACA	UGUGCG
		Serra do Navio mammarenavirus	CGCACC	GGUGCG			CGCACA	UGUGCG
		Tacaribe mammarenavirus	CGCACA	GGUGCG
		Tamiami mammarenavirus	CGCACA	GGUGCG			CGCACA	UGUGCG
		Whitewater Arroyo mammarenavirus	CGCACA	GGUGCG			CGCACA	UGUGCG
	Reptarenavirus	Golden reptarenavirus*	CGCACU	AGUGCG			CGCACU	UGUGCG
		California reptarenavirus	CGCACU	AGUGCG			CGCACU	UGUGCG
Cruliviridae	Lincruvirus	Crustacean lincruvirus*	AGUAGU	ACUACU	AGUAGU	ACUACU
Fimoviridae	Emaravirus	Actinidia chlorotic ringspot-associated emaravirus	AGUAGU	ACUACU	AGUAGU	UGUUGA	AGUAGU	ACUACU
		European mountain ash ringspot-associated emaravirus	AGUAGU	ACUACU	AGUAGU	ACUACU	AGUAGU	ACUACU
		Fig mosaic emaravirus	AGUAGU	ACUACU	AGUAGU	ACUACU	AGUAGU	ACUACU
		High Plains wheat mosaic emaravirus	AGUAGU	ACUACU	AGUAGU	ACUACU	AGUAGU	ACUACU
		Pigeonpea sterility mosaic emaravirus 1	AGUAGU	ACUACU	AGUAGU	ACUACU	AGUAGU	ACUACU
		Pigeonpea sterility mosaic emaravirus 2	AGUAGU	ACUACU	AGUAGU	ACUACU	AGUAGU	ACUACU
		Raspberry leaf blotch emaravirus	AGUAGU	ACUACU	AGUAGU	ACUACU	AGUAGU	ACUACU
		Redbud yellow ringspot-associated emaravirus	AGUAGU	ACUACU	AGUAGU	ACUACU	AGUAGU	ACUACU
		Rose rosette emaravirus	AGUAGU	ACUACU	AGUAGU	ACUACU	AGUAGU	ACUACU
		Pistacia emaravirus					AGUAGU	GAGAAC
		Palo verde broom virus					AGUGUA	UGGGAG
		Jujube yellow mottle-associated virus	AGUAGU	ACUACU	AGUAGU	ACUACU	AGUAGU	ACUACU
		Ti ringspot-associated emaravirus	AGUAGU	ACUACU	AGUAGU	ACUACU	AGUAGU	ACUACU
		Camellia japonica associated emaravirus 1					AGUAGU	ACUACU
		Aspen mosaic associated virus	AGUAGU	ACUACU	AGUAGU	ACUACU	AGUAGU	ACUACU
		Actinidia emaravirus 2	AGUAGU	ACUACU	AGUAGU	ACUACU	AGUAGU	ACUACU
		Blackberry leaf mottle associated virus	AGUAGU	ACUACU	AGUAGU	CCUCCU	AGUAGU	ACUACU
		Spikefish actinovirus	CUCCAA	UUGGAG
Hantaviridae	Agnathovirus	Hagfish agnathovirus*	UAGUAG	CUACUA
	Loanvirus	Longquan loanvirus*			UAGUAG	CUACUA	UAGUAG	CUACUA
	Mobatvirus	Nova mobatvirus*	UAGUAG	CUACUA	UAGUAG	CUACUA	UAGUAG	CUACUA
		Laibin mobatvirus	UAGUAG	CUACUA	UAGUAG	CUACUA	UAGUAG	CUACUA
		Quezon mobatvirus	UAGUAG	CUACUA	UAGUAG	CUACUA	UAGUAG	ACUACU
	Orthohantavirus	Hantaan orthohantavirus*	UAGUAG	CUACUA	UAGUAG	CUACUA	UAGUAG	CUACUA
		Andes orthohantavirus	UAGUAG	CUACUA	UAGUAG	CUACUA	UAGUAG	CUACUA
		Asikkala orthohantavirus			UAGUAG	CUACUA
		Bayou orthohantavirus			UAGUAG	CUACUA	UAGUAG	CUACUA
		Bowe orthohantavirus	UAGUAG	CUACUA	UAGUAG	CUACUA	UAGUAG	CUACUA
		Bruges orthohantavirus	UAGUAG	CUACUA	UAGUAG	CUACUA	UAGUAG	CUACUA
		Cano Delgadito orthohantavirus	UAGUAG	CUACUA	UAGUAG	CUACUA	UAGUAG	CUACUA
		Cao Bang orthohantavirus	UAGUAG	CUACUA	UAGUAG	CUACUA	UAGUAG	CUACUA
		Choclo orthohantavirus			UAGUAG	CUACUA	UAGUAG	CUACUA
		Dabieshan orthohantavirus			UAGUAG	CUACUA	UAGUAG	CUACUA
		Dobrava-Belgrade orthohantavirus	UAGUAG	CUACUA	UAGUAG	CUACUA	UAGUAG	CUACUA
		El Moro Canyon orthohantavirus			UAGUAG	CUACUA	UAGUAG	CUACUA
		Fugong orthohantavirus	UAGUAG	CUACUA	UAGUAG	CUACUA
		Fusong orthohantavirus					UAGUAG	CUACUA
		Jeju orthohantavirus	UAGUAG	CUACUA	UAGUAG	CUACUA	UAGUAG	CUACUA
		Khabarovsk orthohantavirus	UAGUAG	CUACUA	UAGUAG	CUACUA	UAGUAG	CUACUA
		Laguna Negra orthohantavirus			UAGUAG	CUACUA	UAGUAG	CUACUA
		Luxi orthohantavirus	UAGUAG	CUACUA	UAGUAG	CUACUA	UAGUAG	CUACUA
		Maporal orthohantavirus	UAGUAG	CUACUA	UAGUAG	CUACUA	UAGUAG	CUACUA
		Necocli orthohantavirus					UAGUAG	CUACUA
		Oxbow orthohantavirus			UAGUAG	CUACUA	UAGUAG	CUACUA
		Prospect Hill orthohantavirus	UAGUAG	CUACUA	UAGUAG	CUACUA
		Puumala orthohantavirus	UAGUAG	CUACUA	UAGUAG	CUACUA	UAGUAG	CUACUA
		Rockport orthohantavirus	UAGUAG	CUACUA	UAGUAG	CUACUA	UAGUAG	CUACUA
		Sangassou orthohantavirus	UAGUAG	CUACUA	UAGUAG	CUACUA	UAGUAG	CUACUA
		Seewis orthohantavirus					UAGUAG	CUACUA
		Seoul orthohantavirus	UAGUAG	CUACUA	UAGUAG	CUACUA	UAGUAG	CUACUA
		Sin Nombre orthohantavirus	UAGUAG	CUACUA	UAGUAG	CUACUA	UAGUAG	CUACUA
		Tigray orthohantavirus	UAGUAG	CUACUA
		Tula orthohantavirus	UAGUAG	CUACUA	UAGUAG	CUACUA	UAGUAG	CUACUA
		Yakeshi orthohantavirus			UAGUAG	CUACUA	UAGUAG	CUACUA
	Thottimvirus	Thottapalayam thottimvirus*	UAGUAG	CUACUA	UAGUAG	CUACUA	UAGUAG	CUACUA
		Imjin thottimvirus	UAGUAG	CUACUA	UAGUAG	CUACUA	UAGUAG	CUACUA
Mypoviridae	Hubavirus	Myriapod hubavirus*	GCGCGA	UCGCGC	GCGCGA	UCGCGC	GCGCGA	UCGCGC
Nairoviridae	Orthonairovirus	Dugbe orthonairovirus*	UCUCAA	UUGAGA	UCUCAA	UUGAGA	UCUCAA	UUGAGA
		Crimean-Congo hemorrhagic fever orthonairovirus	UCUCAA	UUGAGA	UCUCAA	UUGAGA	UCUCAA	UUGAGA
		Hazara orthonairovirus	UCUCAA	UUGAGA	UCUCAA	UUGAGA	UCUCAA	UUGAGA
		Kasokero orthonairovirus	UCUCAA	UUGAGA	UCUCAA	UUGAGA	UCUCAA	UUGAGA
		Nairobi sheep disease orthonairovirus	UCUCAA	UUGAGA	UCUCAA	UUGAGA	UCUCAA	UUGAGA
		Thiafora orthonairovirus					UCUCAA	UUGAGA
	Shaspivirus	Spider shaspivirus*	UCUCUA	UAGAGA
Peribunyaviridae	Herbevirus	Herbert herbevirus*	AGUAGU	ACUACU	AGUAGU	ACUACU	AGUAGU	ACUACU
		Kibale herbevirus	AGUAGU	ACUACU	AGUAGU	ACUACU	AGUAGU	ACUACU
		Tai herbevirus	AGUAGU	ACUACU	AGUAGU	ACUACU	AGUAGU	ACUACU
	Orthobunyavirus	Bunyamwera orthobunyavirus*	AGUAGU	ACUACU	AGUAGU	ACUACU	AGUAGU	ACUACU
		La Crosse orthobunyavirus	AGUAGU	ACUACU	AGUAGU	ACUACU	AGUAGU	ACUACU
		Anopheles A orthobunyavirus	AGUAGU	ACUACU			AGUAGU	ACUACU
		Anopheles B orthobunyavirus					AGUAGU	ACUACU
		Bakau orthobunyavirus					AGUAGU	ACUACU
		Batai orthobunyavirus	AGUAGU	ACUACU	AGUAGU	ACUACU	AGUAGU	ACUACU
		Batama orthobunyavirus					AGUAGU	ACUACU
		Birao orthobunyavirus			AGUGUA	ACUACU	AGUAGU	ACUACU
		Bozo orthobunyavirus	AGUAGU	ACUACU			AGUAGU	ACUACU
		Buttonwillow orthobunyavirus	AGUAGU	ACUACU	AGUAGU	ACUACU	AGUAGU	ACUACU
		Bwamba orthobunyavirus	AGUAGU	ACUACU	AGUAGU	ACUACU	AGUAGU	ACUACU
		Cache Valley orthobunyavirus	AGUAGU	ACUACU	AGUAGU	ACUACU	AGUAGU	ACUACU
		California encephalitis orthobunyavirus	AGUAGU	ACUACU	AGUAGU	ACUACC	AGUAGU	ACUACU
		Cat Que orthobunyavirus	AGUAGU	ACUACU	AGUAGU	ACUACU	AGUAGU	ACUACU
		Faceys paddock orthobunyavirus	AGUAGU	ACUACU	AGUAGU	ACUACU
		Fort Sherman orthobunyavirus	AGUAGU	ACUACU	AGUAGU	ACUACU	AGUAGU	ACUACU
		Gamboa orthobunyavirus	AGUAGU	CACACU
		Guaroa orthobunyavirus	AGUAGU	ACUACU	AGUAGU	ACUACU	AGUAGU	ACUACU
		Ilesha orthobunyavirus	AGUAGU	ACUACU	AGUAGU	ACUACU	AGUAGU	ACUACU
		Ingwavuma orthobunyavirus	AGUAGU	ACUACU	AGUAGU	ACUACU	AGUAGU	ACUACU
		Jamestown Canyon orthobunyavirus	AGUAGU	ACUACU	AGUAGU	ACUACU	AGUAGU	ACUACU
		Jatobal orthobunyavirus	AGUAGU	ACUACU	AGUAGU	ACUACU	AGUAGU	ACUACU
		Kaeng Khoi orthobunyavirus	AGUAGU	ACUACU	AGUAGU	ACUACU	AGUAGU	ACUACU
		Kairi orthobunyavirus	AGUAGU	ACUACU	AGUAGU	ACUACU	AGUAGU	ACUACU
		Keystone orthobunyavirus	AGUAGU	ACUACU	AGUAGU	ACUACU	AGUAGU	ACUACU
		Leanyer orthobunyavirus					AGUAGU	ACUACU
		Lumbo orthbunyavirus	AGUAGU	ACUACU	AGUAGU	ACUACU	AGUAGU	ACUACU
		Maguari orthobunyavirus					AGUAGU	ACUACU
		Melao orthobunyavirus			AGUGUA	ACUACU	AGUAGU	ACUACU
		Mermet orthobunyavirus	AGUAGU	ACUACU
		MPoko orthobunyavirus					AGUAGU	ACUACU
		Nyando orthobunyavirus	AGUAGU	ACUACU	AGUAGU	ACUACU	AGUAGU	ACUACU
		Oropouche orthobunyavirus	AGUAGU	ACUACU	AGUAGU	ACUACU	AGUAGU	ACUACU
		Potosi orthobunyavirus	AGUAGU	ACUACU	AGUGUA	ACUACU	AGUAGU	ACUACU
		San Angelo orthobunyavirus	AGUAGU	ACUACU	AGUAGU	ACUACU	AGUAGU	ACUACU
		Schmallenberg orthobunyavirus	AGUAGU	ACUACU	AGUAGU	ACUACU	AGUAGU	ACUACU
		Serra do Navio orthobunyavirus	AGUAGU	ACUACU			AGUAGU	ACUACU
		Shuni orthobunyavirus	AGUAGU	ACUACU	AGUAGU	ACUACU	AGUAGU	ACUACU
		Tahyna orthobunyavirus	AGUAGU	ACUACU	AGUAGU	ACUACU	AGUAGU	ACUACU
		Tensaw orthobunyavirus	AGUAGU	ACUACU	AGUAGU	ACUACU	AGUAGU	ACUACU
		Trivittatus orthobunyavirus	AGUAGU	ACUACU	AGUAGU	ACUACU	AGUAGU	ACUACU
		Utinga orthobunyavirus	AGUAGU	ACUACU	AGUAGU	ACUACU	AGUAGU	ACUACU
		Wolkberg orthobunyavirus	AGUAGU	ACUACU	AGUAGU	ACUACU	AGUAGU	ACUACU
Phasmaviridae	Feravirus	Ferak feravirus*	AGUAGU	ACUACU	AGUAGU	ACUACU	AGUAGU	ACUACU
	Jonvirus	Jonchet jonvirus*	AGUAGU	ACUACU	AGUAGU	ACUACU	AGUAGU	ACUACU
	Orthophasmavirus	Kigluaik phantom orthophasmavirus*	AGCAGC	GCUGCU			AGCAGC	GCUGCU
		Ganda orthophasmavirus	AGCAGC	GCUGCU
		Nome phantom orthophasmavirus			AGCAGC	GCUGCU	AGCAGC	GCUGCU
		Wuchang cockroach orthophasmavirus 1			AGCAGC	GCUGCU	AGCAGC	GCUGCU
		Wuhan mosquito orthophasmavirus 1	AGCAGC	GCUGCU
		Guertu banyangvirus	ACACAG	UUGUGU	ACACAG	UUGUGU
		Heartland banyangvirus	ACACAA	UUGUGU	ACACAG	UUGUGU	ACACAA	CUGUGU
	Goukovirus	Gouleako goukovirus*	ACACAA	UUGUGU	ACACAG	UUGUGU	ACACAG	UUGUGU
	Hudovirus	Lepidopteran hudovirus*	ACACAA	UUGUGU	ACACAA	UUGUGU	ACACAA	UUGUGU
	Kabutovirus	Huangpi kabutovirus*	ACACAG	UCGUGU	ACACAA	CUGUGU	ACACAA	UUGUGU
		Kabuto mountain kabutovirus	ACACAA	UUGUGU	ACACAA	UUGUGU	ACACAA	UUGUGU
	Laulavirus	Laurel Lake laulavirus*	ACACAA	UUGUGU			ACACAA	UUGUGU
	Phasivirus	Badu phasivirus*	ACACAA	UUGUGU			ACACAG	UUGUGU
	Phlebovirus	Rift Valley fever phlebovirus*	ACACAA	UUGUGU	ACACAA	UUGUGU	ACACAA	UUGUGU
		Bujaru phlebovirus	ACACAA	UUGUGU			ACACAA	UUGUGU
		Candiru phlebovirus			ACACAA	UUGUGU
		Chilibre phlebovirus	AGUAGU	ACUACU			AGUAGU	ACUACU
		Mukawa phlebovirus	ACACAA	UUGUGU	ACACAA	UUGUGU	ACACAA	UUGUGU
		Punta Toro phlebovirus	ACACAA	UUGUGU	ACACAA	UUGUGU	ACACAA	UUGUGU
		Salehabad phlebovirus	ACACAA	UUGUGU	ACACAA	UUGUGU	ACACAA	UUGUGU
		Sandfly fever Naples phlebovirus	ACACAG	UUGUGU	ACACAG	UUGUGU	ACACAA	CUGUGU
		Uukuniemi phlebovirus	ACACAA	UUGUGU	ACACAA	UUGUGU	ACACAA	UUGUGU
	Tenuivirus	Echinochloa hoja blanca tenuivirus					ACACAA	UUGUGU
		Iranian wheat stripe tenuivirus			ACACAA	UUGUGU	ACACAA	UUGUGU
		Maize stripe tenuivirus			ACACAA	UUGUGU	ACACAA	UUGUGU
		Rice grassy stunt tenuivirus	ACACAA	UUGUGU	ACACAA	UUGUGU	ACACAA	UUGUGU
		Rice hoja blanca tenuivirus	ACACAU	UUGUGU	ACACAA	UUGUGU	ACACAA	UUGUGU
		Rice stripe tenuivirus	ACACAU	UUGUGU	ACACAA	UUGUGU	ACACAA	UUGUGU
		Urochloa hoja blanca tenuivirus					ACACAA	UUGUGU
Tospoviridae	Orthotospovirus	Bean necrotic mosaic orthotospovirus			AGAGCA	UGCUCU	AGAGCA	UGCUCU
		Calla lily chlorotic spot orthotospovirus	AGAGCA	UGCUCU	AGAGCA	UGCUCU	AGAGCA	UGCUCU
		Capsicum chlorosis orthotospovirus	AGAGCA	UGCUCU	AGAGCA	UGCUCU	AGAGCA	UGCUCU
		Chrysanthemum stem necrosis orthotospovirus	AGAGCA	UGCUCU	AGAGCA	UGCUCU	AGAGCA	UGCUCU
		groundnut bud necrosis orthotospovirus	AGAGCA	UGCUCU	AGAGCA	UGCUCU	AGAGCA	UGCUCU
		Groundnut yellow spot orthotospovirus					AGAGCA	UGCUCU
		Impatiens necrotic spot orthotospovirus	AGAGCA	UGCUCU	AGAGCA	UGCUCU
		Iris yellow spot orthotospovirus	AGAGCA	UGCUCU	AGAGCA	UGCUCU	AGAGCA	UGCUCU
		Melon severe mosaic orthotospovirus	AGAGCA	UGCUCU	AGAGCA	UGCUCU	AGAGCA	UGCUCU
		Melon yellow spot orthotospovirus	AGAGCA	UGCUCC	AGAGCA	UGCUCG	AGAGCA	UGCUCU
		Polygonum ringspot orthotospovirus	AGAGCA	UGCUCU	AGAGCA	UGCUCU	AGAGCA	UGCUCU
		Soybean vein necrosis orthotospovirus	AGAGCA	UGCUCU	AGAGCA	UGCUCU	AGAGCA	UGCUCU
		Tomato chlorotic spot orthotospovirus	AGAGCA	UGCUCU	AGAGCA	UGCUCU	AGAGCA	UGCUCU
		Tomato spotted wilt orthotospovirus	AGAGCA	UGCUCU	AGAGCA	UGCUCU	AGAGCA	UGCUCU
		Watermelon bud necrosis orthotospovirus	AGAGCA	UGCUCU	AGAGCA	UGCUCU	AGAGCA	UGCUCU
		Watermelon silver mottle orthotospovirus	AGAGCA	UGCUCU	AGAGCA	UGCUCU	AGAGCA	UGCUCU
		Zucchini lethal chlorosis orthotospovirus	AGAGCA	UGCUCU	AGAGCA	UGCUCU	AGAGCA	UGCUCU
Wupedeviridae	Wumivirus	Millipede wumivirus	UCUCUA	UAGAGA	UCUCUA	UAGAGA	UCUCUA	UAGAGA
Unassigned	Coguvirus	Citrus coguvirus	ACACAC	UUGUGU			ACACAA	AUGUGU
*type species for the genus. Cells are blank were sequence is not known.

## Sheet: Suppl. Table S4
Family	Genus	Species	Hosts
Arenaviridae	Antennavirus	Hairy antennavirus	Antennarius striatus
		Striated antennavirus	Antennarius striatus
	Hartmanivirus	Haartman hartmanivirus	Boa constrictor
	Mammarenavirus	Lymphocytic choriomeningitis mammarenavirus	Mus musculus
		Lymphocytic choriomeningitis mammarenavirus	Homo sapiens
		Allpahuayo mammarenavirus	Oecomys paricola
			Oecomys bicolor
			Oecomys roberti
		Argentinian mammarenavirus	Homo sapiens
			Mus musculus
			Calomys
			Akodon azarae
		Bear Canyon mammarenavirus	Peromyscus californicus
		Brazilian mammarenavirus	Homo sapiens
			Mus musculus
		Cali mammarenavirus	Homo sapiens
			Nephelomys albigularis
			Cavia cutleri
		Chapare mammarenavirus	Homo sapiens
		Cupixi mammarenavirus	Hylaeamys megacephalus
		Flexal mammarenavirus	Nephelomys albigularis
			Sooretamys angouya
		Gairo mammarenavirus	Mastomys natalensis
		Guanarito mammarenavirus	Homo sapiens
			Zygodontomys brevicauda
		Ippy mammarenavirus	Praomys
		Lassa mammarenavirus	Homo sapiens
			Mastomys natalensis
		Latino mammarenavirus	Calomys callosus
			Calomys callidus
		Loei River mammarenavirus	Bandicota
		Lujo mammarenavirus	Homo sapiens
		Luna mammarenavirus	Mastomys natalensis
		Lunk mammarenavirus	Mus minutoides
		Machupo mammarenavirus	Chlorocebus aethiops
			Calomys callosus
		Machupo mammarenavirus	Homo sapiens
		Mariental mammarenavirus	Micaelamys namaquensis
		Merino Walk mammarenavirus	Myotomys unisulcatus
		Mobala mammarenavirus	Praomys
		Mopeia mammarenavirus	Mastomys natalensis
		Okahandja mammarenavirus	Micaelamys namaquensis
		Oliveros mammarenavirus	Bolomys
		Paraguayan mammarenavirus	Sooretamys angouya
		Pirital mammarenavirus	Sigmodon alstoni
		Ryukyu mammarenavirus	Mus caroli
		Serra do Navio mammarenavirus	Neacomys guianae
		Solwezi mammarenavirus	Grammomys
		Souris mammarenavirus	Praomys
		Tacaribe mammarenavirus	Artibeus
		Tamiami mammarenavirus	Sigmodon hispidus
		Wenzhou mammarenavirus	Rattus norvegicus
		Whitewater Arroyo mammarenavirus	Neotoma albigula
	Reptarenavirus	Golden reptarenavirus	Boa constrictor
		California reptarenavirus	Corallus annulatus
		Giessen reptarenavirus	Boa constrictor
		Ordinary reptarenavirus	Boa constrictor
		Rotterdam reptarenavirus	Boa constrictor
Cruliviridae	Lincruvirus	Crustacean lincruvirus	crustacean
Fimoviridae	Emaravirus	Actinidia chlorotic ringspot-associated emaravirus	Actinidia deliciosa
		European mountain ash ringspot-associated emaravirus	Eriophyes pyri
			Sorbus aucuparia
		Fig mosaic emaravirus	Aceria ficus
			Ficus carica
		High Plains wheat mosaic emaravirus	Aceria tosichella
			Triticum aestivum
		Pigeonpea sterility mosaic emaravirus 1	Aceria cajani
			Cajanus cajan
		Pigeonpea sterility mosaic emaravirus 2	Cajanus cajan
		Raspberry leaf blotch emaravirus	Phyllocoptes gracilis
			Rubus idaeus
		Redbud yellow ringspot-associated emaravirus	_x000D_ Aculus cercidis
			Cercis canadensis
		Rose rosette emaravirus	Phyllocoptes fructiphilus
			Rosa multiflora
		Pistacia emaravirus	Pistacia vera
		Palo verde broom virus	Aculus cercidis
			Parkinsonia florida
		Jujube yellow mottle-associated virus	Ziziphus jujuba
		Ti ringspot-associated emaravirus	Cordyline fruticosa
		Camellia japonica associated emaravirus 1	Camellia japonica
		Camellia japonica associated emaravirus 2	Camellia japonica
		Aspen mosaic associated virus	Populus tremula
		Actinidia emaravirus 2	Actinidia deliciosa
		Blackberry_leaf_mottle_associated_virus	Rubus spp.
Hantaviridae	Actinovirus	Batfish actinovirus	Halieutaea stellata
		Goosefish actinovirus	Actinopterygii
		Spikefish actinovirus	Triacanthodes anomalus
	Agnathovirus	Hagfish agnathovirus	Eptatretus burgeri
	Loanvirus	Longquan loanvirus	Rhinolophus sinicus
	Mobatvirus	Nova mobatvirus	Talpa europaea
		Laibin mobatvirus	Taphozous melanopogon
		Quezon mobatvirus	Rousettus amplexicaudatus
	Orthohantavirus	Hantaan orthohantavirus	Apodemus agrarius
			Homo sapiens
		Andes orthohantavirus	Andes spp.
			Oligoryzomys longicaudatus
		Asama orthohantavirus	Urotrichus talpoides
		Asikkala orthohantavirus	Sorex minutus
		Bayou orthohantavirus	Oryzomys palustris
			Homo sapiens
		Black Creek Canal orthohantavirus	Sigmodon hispidus
			Chlorocebus aethiops
		Bowe orthohantavirus	Crocidura douceti
		Bruges orthohantavirus	Talpa europaea
		Cano Delgadito orthohantavirus	Sigmodon alstoni
		Cao Bang orthohantavirus	Anourosorex squamipes
		Choclo orthohantavirus	Oligoryzomys fulvescens
		Dabieshan orthohantavirus	Niviventer confucianus
		Dobrava-Belgrade orthohantavirus	Apodemus flavicollis
		El Moro Canyon orthohantavirus	Reithrodontomys megalotis
		Fugong orthohantavirus	Eothenomys eleusis
		Fusong orthohantavirus	Microtus fortis
		Jeju orthohantavirus	Crocidura shantungensis
		Kenkeme orthohantavirus	Sorex roboratus
		Khabarovsk orthohantavirus	Microtus maximowiczii
		Laguna Negra orthohantavirus	Calomys laucha
		Luxi orthohantavirus	Eothenomys miletus
		Maporal orthohantavirus	Oligoryzomys fulvescens
		Montano orthohantavirus	Peromyscus beatae
		Necocli orthohantavirus	Zygodontomys cherriei
		Oxbow orthohantavirus	Neurotrichus gibbsii
		Prospect Hill orthohantavirus	Microtus pennsylvanicus
		Puumala orthohantavirus	Myodes glareolus
			Homo sapiens
		Rockport orthohantavirus	Scalopus aquaticus
		Sangassou orthohantavirus	Hylomyscus simus
		Seewis orthohantavirus	Sorex araneus
		Seoul orthohantavirus	Rattus norvegicus
			Homo sapiens
			Chlorocebus aethiops
		Sin Nombre orthohantavirus	Peromyscus maniculatus
			Homo sapiens
		Thailand orthohantavirus	Eliurus majori
		Tigray orthohantavirus	Stenocephalemys albipes
		Tula orthohantavirus	Microtus arvalis
			Microtus levis
			Homo sapiens
		Yakeshi orthohantavirus	Sorex isodon
	Thottimvirus	Thottapalayam thottimvirus	Suncus murinus
		Imjin thottimvirus	Crocidura lasiura
	Reptillovirus	Gecko reptillovirus	Hemidactylus bowringii
Leishbuviridae	Shilevirus	Leptomonas shilevirus	Leptomonas moramango
Mypoviridae	Hubavirus	Myriapod hubavirus	Dermaptera
Nairoviridae	Orthonairovirus	Dugbe orthonairovirus	Homo sapiens
			Amblyomma variegatum
			Bos taurus
			Amblyomma Variegatum
		Artashat orthonairovirus	Meriones lybicus
			Ornithodoros spp.
		Chim orthonairovirus	Rhombomys opimus
			Ornithodoros spp.
		Crimean-Congo hemorrhagic fever orthonairovirus	Homo sapiens
			Ruminants
			Hyalomma spp.
		Dera Ghazi Khan orthonairovirus	Hyalomma dromedarii
			Camelus spp.
		Estero Real orthonairovirus	Ornithodoros tadaridae
		Hazara orthonairovirus	Ixodes redikorzevi
		Hughes orthonairovirus	Ornithodoros amblus
		Kasokero orthonairovirus	Rousettus aegyptiacus
		Keterah orthonairovirus	Carios pusillus
		Nairobi sheep disease orthonairovirus	Capra spp.
			Haemaphysalis intermedia
			Ovis spp.
		Qalyub orthonairovirus	Ornithodoros erraticus
		Sakhalin orthonairovirus	Ixodes uriae
		Tamdy orthonairovirus	Haemaphysalis punctata
		Thiafora orthonairovirus	Crocidura
	Shaspivirus	Spider shaspivirus	Neoscona nautica
	Striwavirus	Strider striwavirus	Gerridae spp.
Peribunyaviridae	Herbevirus	Herbert herbevirus	Culex nebulosus
		Kibale herbevirus	Culex simpliciforceps
		Tai herbevirus	Culex nebulosus
	Orthobunyavirus	Bunyamwera orthobunyavirus	Homo sapiens
			Aedes aegypti
		La Crosse orthobunyavirus	Homo sapiens
			Tamias striatus
			Aedes triseriatus
			Sciurus carolinensis
		Acara orthobunyavirus	Culex spp.
		Aino orthobunyavirus	Homo sapiens
		Aino orthobunyavirus	Nectomys squamipes
		Akabane orthobunyavirus	Ovis aries
			Capra hircus
			Bos taurus
			Culicoides spp.
		Alajuela orthobunyavirus	Aedeomyia squamipennis
		Anadyr orthobunyavirus	Aedes spp.
			Mus musculus
		Anhembi orthobunyavirus	Chlorocebus aethiops
			Phoniomyia pilicauda
		Anopheles A orthobunyavirus	Anopheles boliviensis
		Anopheles B orthobunyavirus	Anopheles
		Bakau orthobunyavirus	Anopheles
		Batai orthobunyavirus	Homo sapiens
			Culex gelidus
			Aedes curtipes
		Batama orthobunyavirus	Mus musculus
		Bellavista orthobunyavirus	Culex portesi
		Benevides orthobunyavirus	N.A.
		Bertioga orthobunyavirus	Sapajus apella
		Bimiti orthobunyavirus	Culex spissipes
		Birao orthobunyavirus	Anopholes pharoensis
			Homo sapiens
		Botambi orthobunyavirus	Culicoides spp.
			Homo sapiens
		Bozo orthobunyavirus	Anopheline spp.
			Culicine spp.
			Aedes spp.
		Bushbush orthobunyavirus	Culex amazonensis
		Buttonwillow orthobunyavirus	Culicoides variipennis
			Panthera spp.
		Bwamba orthobunyavirus	Homo sapiens
			Anopheles funestus
		Cache Valley orthobunyavirus	Coquillettidia perturbans
			Anopheles quadrimaculatus
			Homo sapiens
			Ovis spp.
		Cachoeira Porteira orthobunyavirus	Mus musculus
			Sabethes glaucadaemon
		California encephalitis orthobunyavirus	Aedes spp.
			Homo sapiens
			Aedes albopictus
		Capim orthobunyavirus	Caluromys philander
		Caraparu orthobunyavirus	Cebus apella
		Cat Que orthobunyavirus	Culex spp..
		Catu orthobunyavirus	Homo sapiens
			Culex spissipes
		Enseada orthobunyavirus	Homo sapiens
			small mammals
			Culex epanastasis
		Faceys paddock orthobunyavirus	Culex annulirostris
		Fort Sherman orthobunyavirus	Homo sapiens
			Equus caballus
			Aedes spp..
		Gamboa orthobunyavirus	Aedeomyia squamipennis
		Guajara orthobunyavirus	Mus musculus
		Guama orthobunyavirus	Homo sapiens
			Cebus apella
		Guaroa orthobunyavirus	Homo sapiens
		Iaco orthobunyavirus	Wyeomyia
		Ilesha orthobunyavirus	Anopheles gambiae
			Homo sapiens
		Ingwavuma orthobunyavirus	Bos taurus
			Culex vishnui
		Jamestown Canyon orthobunyavirus	Tabanids
			Culex spp.
			Culiseta inornata
			Homo sapiens
		Jatobal orthobunyavirus	Nasua nasua
		Kaeng Khoi orthobunyavirus	Chaerephon plicatus
			Cimex insuetus
			Tadarida plicata
		Kairi orthobunyavirus	Ochlerotatus scapularis
			Aedes atlanticus
			Ochlerotatus scapularis
			Equus caballus
			Homo sapiens
		Keystone orthobunyavirus	Homo sapiens
			Aedes atlanticus
			Odocoileus virginianus
			Sciurus spp.
			Procyon lotor
		Koongol orthobunyavirus	Culex annulirostris
		Leanyer orthobunyavirus	Anopheles meraukensis
		Lumbo orthbunyavirus	Aedes pembaensis
		Macaua orthobunyavirus	Homo sapiens
			Sabethes soperi
		Madrid orthobunyavirus	Homo sapiens
		Maguari orthobunyavirus	Homo sapiens
			Culex taeniopus
			Aedes spp.
		Main Drain orthobunyavirus	Aedes spp.
			Culicoides
		Manzanilla orthobunyavirus	Alouatta seniculus
		Marituba orthobunyavirus	Sapajus apella
			Cebus apella
			Culex spp.
			Caluromys
			Homo sapiens
		Melao orthobunyavirus	Ochlerotatus scapularis
		Mermet orthobunyavirus	Progne subis
		Minatitlan orthobunyavirus	N.A.
		Mpoko orthobunyavirus	Anopheles spp.
		Nyando orthobunyavirus	Anopheles funestus
			Eretmapodites spp.
			Aedes
		Olifantsvlei orthobunyavirus	Culex pipiens
		Oriboca orthobunyavirus	Culex taeniopus
			Homo sapiens
			Cebus apella
			Sapajus apella
		Oropouche orthobunyavirus	Homo sapiens
			Culicoides paraensis
		Patois orthobunyavirus	Culex spp.
		Peaton orthobunyavirus	Sus scrofa domesticus
			Equus caballus
			Capra hircus
			Ovis aries
			Mesocricetus auratus
			Bubalus bubalis
			Bos taurus
			Culicoides brevitarsis
		Potosi orthobunyavirus	Odocoileus virginianus
			Aedes albopictus
		Sabo orthobunyavirus	Capra spp.
			Bos taurus
		San Angelo orthobunyavirus	Homo sapiens
			Anopheles pseudopuntcipennis
		Sango orthobunyavirus	Culicoides spp.
			Bos taurus
		Schmallenberg orthobunyavirus	Bos taurus
			Ovis spp.
			Culicoides dewulfi
			Capra spp.
			Culicoides obsoletus
		Serra do Navio orthobunyavirus	Homo sapiens
			Aedes fulvus
		Shuni orthobunyavirus	C. sonorensis
			Bos taurus
			Culico. Nubeculosus
			Culex theileri
		Simbu orthobunyavirus	Aedes implicatus
		Snowshoe hare orthobunyavirus	Lepus americanus
			Aedes spp.
		Sororoca orthobunyavirus	Haemagogus spp.
			Anopheles triannulatus
			Sabethini spp.
		Tacaiuma orthobunyavirus	Homo sapiens
			Cebus apella
			Anopheles (Kerteszia) cruzii
		Tahyna orthobunyavirus	Homo sapiens
			Aedes spp.
			Culex spp.
		Tataguine orthobunyavirus	Homo sapiens
		Tensaw orthobunyavirus	Homo sapiens
			Anopheles crucians
		Tete orthobunyavirus	Ploceus cucullatus
		Thimiri orthobunyavirus	Ardeola grayii
			Culicoides histrio
		Timboteua orthobunyavirus	Proechimys guyannensis
		Trivittatus orthobunyavirus	Homo sapiens
			Aedes trivittatus
		Turlock orthobunyavirus	Culex bitaeniorhynchus
		Utinga orthobunyavirus	Bradypus tridactylus
		Witwatersrand orthobunyavirus	Culex rubinotus
		Wolkberg orthobunyavirus	Eucampsipoda africana
		Wyeomyia orthobunyavirus	Homo sapiens
			Wyeomyia melanocephala
		Zegla orthobunyavirus	Sigmodon hispidus
	Pacuvirus	Pacui pacuvirus	Oryzomys spp.
		Rio Preto da Eva pacuvirus	Phlebotominae
		Tapirape pacuvirus	Oxymycterus spp.
	Shangavirus	Insect shangavirus	Chrysopidae spp.
Phasmaviridae	Feravirus	Ferak feravirus	Culex decens
	Inshuvirus	Insect inshuvirus	Abraxas tenuisuffusa
	Jonvirus	Jonchet jonvirus	Culex spp.
	Orthophasmavirus	Kigluaik phantom orthophasmavirus	Chaoborus trivittatus
		Culex orthophasmavirus	Culex globocoxitus
		Ganda orthophasmavirus	Osmia cornuta
		Nome phantom orthophasmavirus	Chaoborus cf. flavicans
		Odonate orthophasmavirus	Odonata spp.
		Qingling orthophasmavirus	Odonata spp.
		Seattle orthophasmavirus	Pasiphila rectangulata
		Wuchang cockroach orthophasmavirus 1	Blattella germanica
		Wuhan mosquito orthophasmavirus 1	Culex tritaeniorhynchus
		Wuhan mosquito orthophasmavirus 2	Culex tritaeniorhynchus
	Sawastrivirus	Sanxia sawastrivirus	Gerridae spp.
	Wuhivirus	Insect wuhivirus	Hyalopterus pruni
Phenuiviridae	Banyangvirus	Huaiyangshan banyangvirus	Haemaphysalis longicornis
			Homo sapiens
		Guertu banyangvirus	Homo sapiens
			Dermacentor nuttalli
		Heartland banyangvirus	Amblyomma americanum
			Homo sapiens
	Beidivirus	Dipteran beidivirus	Diptera spp.
	Goukovirus	Gouleako goukovirus	Culex spp.
		Cumuto goukovirus	Culex portesi
		Yichang insect goukovirus	Aulacorthum magnoliae
	Horwuvirus	Horsefly horwuvirus	Tabanidae spp.
	Hudivirus	Dipteran hudivirus	Diptera spp.
	Hudovirus	Lepidopteran hudovirus	Lepidoptera spp.
	Kabutovirus	Huangpi kabutovirus	Homo sapiens
			Haemaphysalis spp.
		Kabuto mountain kabutovirus	Homo sapiens
			Haemaphysalis flava
	Laulavirus	Laurel Lake laulavirus	Ixodes scapularis
	Mobuvirus	Mothra mobuvirus	Cydia pomonella
	Phasivirus	Badu phasivirus	Culex spp.
		Phasi Charoen-like phasivirus	Aedes aegypti
		Wutai mosquito phasivirus	Culex quinquefasciatus
	Phlebovirus	Rift Valley fever phlebovirus	Ruminants
			Camelids
			Culex spp.
			Homo sapiens
		Bujaru phlebovirus	N.A.
		Candiru phlebovirus	Homo sapiens
		Chilibre phlebovirus	Lutzomyia spp.
		Frijoles phlebovirus	Lutzomyia spp.
		Mukawa phlebovirus	Ixodes persulcatus
		Punta Toro phlebovirus	Homo sapiens
		Salehabad phlebovirus	Phlebotomus papatasi
		Sandfly fever Naples phlebovirus	Homo sapiens
			Phlebotomus papatasi
		Uukuniemi phlebovirus	Homo sapiens
			Ixodes ricinus
	Pidchovirus	Pidgey pidchovirus	Choristoneura rosaceana
	Tenuivirus	Echinochloa hoja blanca tenuivirus	Echinochloa spp.
			Triticum aestivum
		Maize stripe tenuivirus	Peregrinus maidis
			Zea mays
		Rice grassy stunt tenuivirus	Nilaparvata lugens
			Oryza sativa
		Rice hoja blanca tenuivirus	Tagosodes orizicolus
			Oryza sativa
		Rice stripe tenuivirus	Laodelphax striatellus
			Oryza sativa
		Urochloa hoja blanca tenuivirus	Caenodelphax teapae
			Urochloa plantaginea
	Wenrivirus	Shrimp wenrivirus	Penaeus monodon
	Wubeivirus	Dipteran wubeivirus	Diptera spp.
		Fly wubeivirus	Atherigona orientalis
	Orthotospovirus	Bean necrotic mosaic orthotospovirus	Phaseolus vulgaris
		Calla lily chlorotic spot orthotospovirus	Thrips palmi
			Zantedeschia aethiopica
		Capsicum chlorosis orthotospovirus	Ceratothripoides claratris
			Lycopersicum escultentum
			Capsicum annum
		Chrysanthemum stem necrosis orthotospovirus	Frankliniella spp.
			Chrysanthemum morifolium
		Groundnut bud necrosis orthotospovirus	Thrips palmi
			Arachis hypogaea
		Groundnut ringspot orthotospovirus	Frankliniella spp.
			Arachis hypogaea
		Groundnut yellow spot orthotospovirus	Arachis hypogaea
		Impatiens necrotic spot orthotospovirus	Frankliniella spp.
			Impatiens spp.
		Iris yellow spot orthotospovirus	Thrips tabaci
			Iris hollandica
		Melon severe mosaic orthotospovirus	Cucumis melo
		Melon yellow spot orthotospovirus	Thrips palmi
			Cucumis melo
		Polygonum ringspot tospovirus	Dictyothrips betae
			Polygonium spp.
		Soybean vein necrosis orthotospovirus	Neohydatothrips variabilis
			Glycine max
		Tomato chlorotic spot orthotospovirus	Frankliniella spp.
			Solanum lycopersicum
		Tomato spotted wilt orthotospovirus	Frankliniella spp.
			Solanum lycopersicum
		Watermelon bud necrosis orthotospovirus	Thrips palmi
			Citrullus lanatus
		Watermelon silver mottle orthotospovirus	Thrips palmi
			Citrullus lanatus
		Zucchini lethal chlorosis orthotospovirus	Frankliniella zucchini
			Cucurbita pepo
Wupedeviridae	Wumivirus	Millipede wumivirus	Polydesmidae spp.
Unassigned	Coguvirus	Citrus coguvirus	Citrus spp.
